# Supplementary material for: (E)-N′-(4-Bromo­benzyl­idene)-p-toluene­sulfonohydrazide
Source: Acta Crystallogr Sect E Struct Rep Online. 2009 Mar 25;65(Pt 4):o821–2. doi: 10.1107/S1600536809009751 (PMC2968802; doi:10.1107/S1600536809009751)
Supplement: Supplementary file 2 [file e-65-0o821-Isup2.hkl]

# 
# h,k,l, Fc-squared, Fo-squared, sigma(Fo-squared) and status flag 
# 
data_I
_shelx_title ' hk13am in  P-1    (100K)' 
_shelx_refln_list_code          4 
_shelx_F_calc_maximum      163.12 
_exptl_crystal_F_000       356.00 
_reflns_d_resolution_high  0.6614 
 
loop_ 
 _symmetry_equiv_pos_as_xyz 
 'x, y, z' 
 '-x, -y, -z' 
 
_cell_length_a     5.9565 
_cell_length_b     9.4005 
_cell_length_c    12.8020 
_cell_angle_alpha  97.153 
_cell_angle_beta   96.350 
_cell_angle_gamma  92.125 
 
_shelx_F_squared_multiplier     1.000 
 
loop_ 
 _refln_index_h 
 _refln_index_k 
 _refln_index_l 
 _refln_F_squared_calc 
 _refln_F_squared_meas 
 _refln_F_squared_sigma 
 _refln_observed_status 
   1   0   0        7.32        0.55      1.14 o 
   2   0   0     7039.90     7052.49     89.11 o 
   3   0   0     2147.24     2188.12     33.52 o 
   4   0   0       11.34        8.63      2.77 o 
   5   0   0      141.84      170.12      7.12 o 
   6   0   0       22.17       25.07      5.02 o 
   7   0   0       60.71       73.37     14.19 o 
  -8   1   0       11.08       14.21     11.90 o 
  -7   1   0       51.36       58.08      6.54 o 
  -6   1   0      141.38      151.17      8.37 o 
  -5   1   0        2.49        0.89      3.28 o 
  -4   1   0      834.51      799.43     15.55 o 
  -3   1   0       82.35       66.52      3.68 o 
  -2   1   0     1156.44     1246.83     16.06 o 
  -1   1   0     2076.35     2093.18     24.83 o 
   0   1   0      888.81      890.76     13.47 o 
   1   1   0    15003.73    14727.69    183.41 o 
   2   1   0     2872.75     2936.33     34.64 o 
   3   1   0     2999.01     3214.27     38.48 o 
   4   1   0      758.58      759.14     12.38 o 
   5   1   0        5.80        1.63      3.61 o 
   6   1   0      204.31      219.29      9.63 o 
   7   1   0        6.26        6.46      9.47 o 
  -8   2   0       86.00       74.28     15.88 o 
  -7   2   0       59.97       62.51      9.97 o 
  -6   2   0      245.70      228.88      9.31 o 
  -5   2   0      122.52      126.19      5.66 o 
  -4   2   0        7.87        7.85      1.90 o 
  -3   2   0     1865.36     1863.73     24.25 o 
  -2   2   0      669.70      640.87      9.40 o 
  -1   2   0      139.42      154.63      5.96 o 
   0   2   0     4832.96     5186.15     60.61 o 
   1   2   0     1153.09     1144.14     14.04 o 
   2   2   0      299.70      255.88      3.99 o 
   3   2   0     3116.82     3265.89     34.10 o 
   4   2   0      297.81      302.35      5.04 o 
   5   2   0      406.08      454.90      9.27 o 
   6   2   0      118.26      130.07     15.05 o 
  -8   3   0       15.89       21.28     11.02 o 
  -7   3   0      433.24      430.00     16.00 o 
  -6   3   0       20.35       25.81      4.18 o 
  -5   3   0      228.89      230.18      7.19 o 
  -4   3   0      792.46      757.66     12.36 o 
  -3   3   0      141.18      128.14      4.86 o 
  -2   3   0      751.96      750.44     12.05 o 
  -1   3   0     1897.74     1882.75     20.07 o 
   0   3   0      211.03      279.60      6.83 o 
   1   3   0      327.88      312.66     10.75 o 
   2   3   0     1420.06     1377.51     16.23 o 
   3   3   0      137.92      124.09      3.25 o 
   4   3   0      948.97      946.58     12.67 o 
   5   3   0       16.55       15.31      4.16 o 
   6   3   0      222.79      264.57     13.70 o 
   7   3   0      153.70      151.47     12.43 o 
  -8   4   0       38.65       45.44      9.74 o 
  -7   4   0        2.40        4.85      5.67 o 
  -6   4   0      406.09      425.87     11.61 o 
  -5   4   0        7.08        2.44      3.04 o 
  -4   4   0       59.99       70.64      3.96 o 
  -3   4   0      270.50      244.88      6.40 o 
  -2   4   0      245.76      230.06      6.05 o 
  -1   4   0       64.05       74.44      2.57 o 
   0   4   0     6661.54     6901.67     69.91 o 
   1   4   0      423.22      419.05      5.06 o 
   2   4   0      462.72      413.58      5.71 o 
   3   4   0     2199.36     2123.06     24.81 o 
   4   4   0        1.24        3.92      3.49 o 
   5   4   0      563.25      548.29     14.89 o 
   6   4   0      123.27      149.09      8.89 o 
   7   4   0      103.70      140.85     14.99 o 
   8   4   0       30.08       39.51     12.04 o 
  -8   5   0       90.10      108.00     38.99 o 
  -7   5   0       75.18       97.82     11.20 o 
  -6   5   0      325.81      302.32     15.14 o 
  -5   5   0        9.67        9.70      3.90 o 
  -4   5   0      490.46      471.49     11.98 o 
  -3   5   0       88.71       95.42      4.63 o 
  -2   5   0      233.88      278.82      5.60 o 
  -1   5   0     1224.19     1337.87     16.81 o 
   0   5   0        2.35        1.33      1.69 o 
   1   5   0     2602.58     2793.78     26.36 o 
   2   5   0      748.03      733.80     10.51 o 
   3   5   0     1903.36     1858.72     27.27 o 
   4   5   0     1739.85     1680.03     25.09 o 
   5   5   0        1.67       -0.51      4.29 o 
   6   5   0      654.41      666.44     22.34 o 
   7   5   0      107.93      154.21     17.28 o 
   8   5   0       39.38       25.74     13.54 o 
  -8   6   0      380.96      404.08     46.49 o 
  -7   6   0       56.13       76.60     11.18 o 
  -6   6   0      528.43      564.78     21.96 o 
  -5   6   0      153.59      159.66      9.54 o 
  -4   6   0        6.64        6.85      4.47 o 
  -3   6   0      827.03      806.43     16.53 o 
  -2   6   0       11.44        8.94      2.45 o 
  -1   6   0      266.26      318.53      6.15 o 
   0   6   0     1242.80     1275.09     15.25 o 
   1   6   0       28.88       11.39      3.54 o 
   2   6   0      633.38      592.12     11.00 o 
   3   6   0      775.69      719.23     17.86 o 
   4   6   0      214.08      213.80      9.64 o 
   5   6   0      662.79      674.18     18.54 o 
   6   6   0       92.40      116.59     13.96 o 
   7   6   0      213.04      217.03     14.87 o 
  -7   7   0      301.59      299.52     30.35 o 
  -6   7   0       44.12       51.34      9.70 o 
  -5   7   0      281.04      253.70     14.57 o 
  -4   7   0      244.29      242.66     10.80 o 
  -3   7   0      112.75      123.71      7.96 o 
  -2   7   0      272.38      272.54      7.51 o 
  -1   7   0       54.47       71.28      4.20 o 
   0   7   0       23.69       36.68      3.32 o 
   1   7   0       74.59       82.55      3.31 o 
   2   7   0     1230.99     1178.18     19.22 o 
   3   7   0      590.06      597.17     19.71 o 
   4   7   0      711.41      683.85     19.01 o 
   5   7   0       24.16       34.71      8.38 o 
   6   7   0      295.73      298.41     31.44 o 
   7   7   0      226.16      256.21     24.49 o 
  -7   8   0        3.31        9.25     10.42 o 
  -6   8   0      296.40      301.31     17.76 o 
  -5   8   0       36.93       51.24     10.58 o 
  -4   8   0      153.58      159.62     15.84 o 
  -3   8   0      399.47      386.63     11.33 o 
  -2   8   0      176.66      186.35      6.83 o 
  -1   8   0      589.79      568.74     10.51 o 
   0   8   0       22.71       23.55      3.06 o 
   1   8   0       95.23       97.36      4.22 o 
   2   8   0      111.37      130.16      6.35 o 
   3   8   0     1249.20     1147.71     32.16 o 
   4   8   0       17.61       11.60      6.06 o 
   5   8   0      299.70      328.09     17.58 o 
   6   8   0      109.72      111.36     13.65 o 
   7   8   0       19.27        5.60     16.16 o 
  -7   9   0      310.21      330.32     20.45 o 
  -6   9   0       40.36       47.95     11.77 o 
  -5   9   0      152.44      188.18     22.57 o 
  -4   9   0       42.28       50.22      9.64 o 
  -3   9   0      118.67      118.23      7.65 o 
  -2   9   0        6.73        8.88      4.33 o 
  -1   9   0       22.81       21.31      3.40 o 
   0   9   0      169.60      177.48      6.59 o 
   1   9   0       26.24       22.34      3.36 o 
   2   9   0        1.00        1.59      4.04 o 
   3   9   0        1.59        0.49      5.10 o 
   4   9   0      303.79      285.51     14.01 o 
   5   9   0      308.08      302.24     19.33 o 
   6   9   0      133.35      160.03     23.60 o 
  -6  10   0      202.13      230.91     19.19 o 
  -5  10   0      140.12      155.89     15.71 o 
  -4  10   0       84.85       93.56     18.36 o 
  -3  10   0      436.88      402.71     13.14 o 
  -2  10   0       17.63       15.56      5.96 o 
  -1  10   0        5.68        5.86      4.35 o 
   0  10   0      197.11      192.29      7.32 o 
   1  10   0       11.83       12.38      4.20 o 
   2  10   0        9.71        8.33      4.87 o 
   3  10   0       64.21       53.83      6.38 o 
   4  10   0        2.31        0.72      8.31 o 
   5  10   0       31.56       26.93     12.43 o 
  -5  11   0       73.37       92.00     23.97 o 
  -4  11   0      400.82      376.16     20.79 o 
  -3  11   0      150.87      151.36     13.40 o 
  -2  11   0      441.36      409.69     14.91 o 
  -1  11   0       32.79       34.49      5.60 o 
   0  11   0      115.07      117.27      6.57 o 
   1  11   0       30.09       35.50      5.21 o 
   2  11   0       66.09       64.19      7.40 o 
   3  11   0       20.14        8.79      6.73 o 
   4  11   0       12.52       10.61     11.45 o 
   5  11   0       12.56       18.06     19.33 o 
  -5  12   0       16.21        8.96     14.39 o 
  -4  12   0        0.60       -0.44      7.95 o 
  -3  12   0      526.11      490.43     21.74 o 
  -2  12   0        0.64       -5.39      6.58 o 
  -1  12   0      363.58      361.83     12.04 o 
   0  12   0       21.68        8.91      5.92 o 
   1  12   0       55.06       57.78      7.45 o 
   2  12   0       13.98       15.07      9.25 o 
   3  12   0       18.61       13.81     10.12 o 
   4  12   0        1.79       -7.89     18.58 o 
  -3  13   0        0.34       -6.79      7.32 o 
  -2  13   0      108.12       94.00     10.32 o 
  -1  13   0       33.98       48.67      8.34 o 
   0  13   0      330.33      297.81     12.84 o 
   1  13   0       16.69        2.09      9.73 o 
   2  13   0       64.22       57.70     11.93 o 
   3  13   0        4.25       -4.04     15.21 o 
  -1  14   0        4.44       15.03     10.44 o 
   0  14   0       46.59       49.73     11.34 o 
   0 -14   1       47.18       47.09      8.68 o 
   1 -14   1        2.70        7.98     14.74 o 
  -3 -13   1       24.34       26.75     15.94 o 
  -2 -13   1      289.12      289.31     17.04 o 
  -1 -13   1      117.88      123.21     25.34 o 
   0 -13   1       80.85       83.24     10.80 o 
   1 -13   1       90.72       99.66      9.37 o 
   2 -13   1       25.55       17.67      7.75 o 
   3 -13   1       23.59       20.84      8.37 o 
  -4 -12   1        6.44       -2.31     18.65 o 
  -3 -12   1      101.25      105.67     12.87 o 
  -2 -12   1      231.94      217.48     22.13 o 
  -1 -12   1       80.00       80.34      8.90 o 
   0 -12   1      210.18      203.16      9.67 o 
   1 -12   1        0.03       -2.62      5.21 o 
   2 -12   1      228.03      212.41     12.18 o 
   3 -12   1        1.91        2.86      6.68 o 
   4 -12   1      113.32       95.21     16.56 o 
   5 -12   1       26.71       29.01     12.27 o 
  -5 -11   1        2.91       -5.13     16.72 o 
  -4 -11   1       77.12       72.03     13.54 o 
  -3 -11   1       69.51       53.70      6.98 o 
  -2 -11   1       13.07       23.28      6.34 o 
  -1 -11   1      173.13      169.32      7.49 o 
   0 -11   1        5.08        8.96      4.50 o 
   1 -11   1      181.64      195.11      8.90 o 
   2 -11   1        1.05       -1.02      5.59 o 
   3 -11   1      322.36      287.09     13.57 o 
   4 -11   1       15.19       10.52      9.59 o 
   5 -11   1       43.47       33.87     22.75 o 
  -6 -10   1        1.17       40.43     19.25 o 
  -5 -10   1       53.78       49.51     12.78 o 
  -4 -10   1        0.32       -1.89      7.51 o 
  -3 -10   1      233.35      243.76     12.17 o 
  -2 -10   1      233.74      220.57     14.68 o 
  -1 -10   1       56.38       72.30      6.57 o 
   0 -10   1      196.15      197.86      7.35 o 
   1 -10   1      228.88      199.05      7.40 o 
   2 -10   1      240.32      232.47      9.43 o 
   3 -10   1       76.14       82.41      7.61 o 
   4 -10   1      110.41      115.56     28.78 o 
   5 -10   1       97.15       97.72     14.92 o 
   6 -10   1        5.80       -2.35     11.73 o 
  -6  -9   1       28.81        1.98     10.92 o 
  -5  -9   1       16.25        9.10      7.99 o 
  -4  -9   1        9.94        6.27      5.84 o 
  -3  -9   1      171.01      162.37     16.88 o 
  -2  -9   1      480.17      565.09     13.38 o 
  -1  -9   1      654.84      615.36     11.47 o 
   0  -9   1      392.35      381.59      9.16 o 
   1  -9   1      710.43      672.69     11.73 o 
   2  -9   1      135.35      140.62      7.49 o 
   3  -9   1      550.90      527.28     21.42 o 
   4  -9   1      130.30      181.27     14.29 o 
   5  -9   1       10.54        1.90      8.25 o 
   6  -9   1       95.45      129.51     51.71 o 
   7  -9   1        3.01       -5.16     10.45 o 
  -7  -8   1        8.66      -10.09     15.27 o 
  -6  -8   1       25.09       25.52     10.46 o 
  -5  -8   1      184.95      219.92     15.64 o 
  -4  -8   1        0.47        5.64      5.75 o 
  -3  -8   1      126.95      117.39      7.81 o 
  -2  -8   1      192.97      207.16      9.11 o 
  -1  -8   1      267.66      289.50      7.05 o 
   0  -8   1     1202.28     1174.07     16.92 o 
   1  -8   1        5.60        2.82      2.57 o 
   2  -8   1     1171.45     1118.51     24.56 o 
   3  -8   1      217.70      208.68      8.52 o 
   4  -8   1      303.53      290.23     23.55 o 
   5  -8   1      147.09      172.94     13.96 o 
   6  -8   1       35.21       39.18     12.29 o 
   7  -8   1        1.60       -1.27      9.70 o 
  -7  -7   1       13.68        2.31     14.46 o 
  -6  -7   1        9.55       13.31      8.63 o 
  -5  -7   1        3.86        4.19      5.65 o 
  -4  -7   1       23.09       39.04      6.42 o 
  -3  -7   1      211.08      200.21     11.39 o 
  -2  -7   1      682.12      789.30     26.10 o 
  -1  -7   1      486.72      464.59      7.43 o 
   0  -7   1       56.17       62.47      2.93 o 
   1  -7   1     1929.73     1863.79     23.37 o 
   2  -7   1      745.77      729.42     13.50 o 
   3  -7   1     1084.11     1017.57     20.40 o 
   4  -7   1     1088.64     1069.05     25.56 o 
   5  -7   1       28.13       42.52      8.58 o 
   6  -7   1      650.33      635.78     24.64 o 
   7  -7   1      152.11      180.89     15.56 o 
  -7  -6   1      207.44      206.26     14.69 o 
  -6  -6   1      116.50      115.19     11.73 o 
  -5  -6   1       24.97       25.02      9.51 o 
  -4  -6   1      435.06      441.26     14.67 o 
  -3  -6   1       95.04       95.83     10.30 o 
  -2  -6   1      326.02      321.33      6.96 o 
  -1  -6   1     1144.31     1222.61     18.07 o 
   0  -6   1     1618.50     1730.86     18.96 o 
   1  -6   1      323.23      338.52      6.27 o 
   2  -6   1     1349.19     1278.17     20.05 o 
   3  -6   1     1073.93     1035.69     20.08 o 
   4  -6   1      156.50      171.65     11.27 o 
   5  -6   1      681.99      659.71     18.60 o 
   6  -6   1        0.54        1.82      9.99 o 
   7  -6   1      368.18      371.62     18.66 o 
   8  -6   1        3.51        2.70      9.89 o 
  -8  -5   1       45.67       54.98     14.82 o 
  -7  -5   1       51.68       81.47     14.13 o 
  -6  -5   1      138.55      167.40     10.03 o 
  -5  -5   1      212.20      214.12      9.89 o 
  -4  -5   1      237.29      223.34      6.31 o 
  -3  -5   1      221.63      217.16      8.57 o 
  -2  -5   1      542.04      620.05     21.11 o 
  -1  -5   1      168.69      131.79      2.76 o 
   0  -5   1       27.96       34.77      2.29 o 
   1  -5   1     2053.56     2053.32     24.56 o 
   2  -5   1     2531.74     2619.69     33.67 o 
   3  -5   1      367.42      343.86     10.98 o 
   4  -5   1     1803.15     1759.97     32.23 o 
   5  -5   1       49.71       57.09      6.44 o 
   6  -5   1      596.93      595.10     21.36 o 
   7  -5   1       14.53       15.62      8.29 o 
   8  -5   1       73.16       76.14     11.67 o 
  -8  -4   1       58.49       77.74     13.80 o 
  -7  -4   1       38.75       46.95     11.84 o 
  -6  -4   1      273.92      249.57     18.63 o 
  -5  -4   1       71.63       77.18      5.45 o 
  -4  -4   1      336.93      309.83      7.40 o 
  -3  -4   1      194.43      205.25      4.40 o 
  -2  -4   1      291.48      321.30      4.70 o 
  -1  -4   1     1263.76     1313.97     22.10 o 
   0  -4   1     1125.24     1122.42     12.06 o 
   1  -4   1      299.12      305.56      5.10 o 
   2  -4   1     1290.36     1304.67     32.40 o 
   3  -4   1      918.61      903.74     15.23 o 
   4  -4   1       19.23       17.03      3.12 o 
   5  -4   1     1079.67     1046.63     23.91 o 
   6  -4   1        0.62        3.65      4.81 o 
   7  -4   1      261.72      257.31     13.95 o 
   8  -4   1       77.08       92.74     11.02 o 
  -7  -3   1      159.45      168.36     10.91 o 
  -6  -3   1       17.66       12.74      6.38 o 
  -5  -3   1      900.66      893.09     17.30 o 
  -4  -3   1      174.22      175.35      5.18 o 
  -3  -3   1       50.64       30.21      1.97 o 
  -2  -3   1     2125.29     2199.73     25.18 o 
  -1  -3   1      701.94      773.21     11.89 o 
   0  -3   1     1330.96     1445.16     14.77 o 
   1  -3   1      555.18      540.86      7.26 o 
   2  -3   1      750.76      767.08     11.29 o 
   3  -3   1      187.21      168.17      4.20 o 
   4  -3   1     1240.41     1195.91     17.59 o 
   5  -3   1      255.43      270.19      7.69 o 
   6  -3   1      709.53      693.54     15.77 o 
   7  -3   1       52.04       71.24     15.58 o 
   8  -3   1       25.86       33.38     15.77 o 
  -7  -2   1      123.14      104.02     15.88 o 
  -6  -2   1     1130.19     1125.66     29.93 o 
  -5  -2   1       82.83      101.71      7.10 o 
  -4  -2   1     1273.72     1289.22     16.38 o 
  -3  -2   1      762.03      767.58     10.16 o 
  -2  -2   1      198.48      236.88      3.97 o 
  -1  -2   1      540.21      499.18     14.89 o 
   0  -2   1     4700.21     4808.93     56.19 o 
   1  -2   1       34.41       39.65      1.63 o 
   2  -2   1     1959.53     1965.28     22.97 o 
   3  -2   1       92.39       79.66      2.89 o 
   4  -2   1       12.40        7.88      2.29 o 
   5  -2   1     1915.17     1860.39     31.86 o 
   6  -2   1       45.06       38.04      5.42 o 
   7  -2   1      614.55      670.41     24.94 o 
   8  -2   1      252.34      248.78     25.08 o 
  -7  -1   1      709.27      696.30     35.28 o 
  -6  -1   1      167.55      157.47      8.96 o 
  -5  -1   1     2107.52     2080.97     30.07 o 
  -4  -1   1      171.17      153.54      4.65 o 
  -3  -1   1      486.92      450.66      8.65 o 
  -2  -1   1     4185.66     4264.97     49.69 o 
  -1  -1   1     1853.33     1871.84     22.24 o 
   0  -1   1     1051.48      995.74     19.40 o 
   1  -1   1      594.38      623.32      7.12 o 
   2  -1   1      867.95      867.08     10.13 o 
   3  -1   1     1599.77     1747.14     24.86 o 
   4  -1   1      615.48      563.37     12.11 o 
   5  -1   1      226.03      278.14      9.24 o 
   6  -1   1     1106.35     1120.69     25.73 o 
   7  -1   1       61.62       64.47      7.83 o 
  -8   0   1      485.79      425.91     28.95 o 
  -7   0   1       94.40       90.11      8.34 o 
  -6   0   1     1565.70     1518.23     32.80 o 
  -5   0   1      537.38      512.24     10.05 o 
  -4   0   1     1094.73     1066.65     16.61 o 
  -3   0   1       97.72       69.47      3.78 o 
  -2   0   1       35.76       61.97      2.30 o 
  -1   0   1      160.08      134.32      3.51 o 
   1   0   1     1750.25     1818.50     18.49 o 
   2   0   1      187.00      186.75      4.18 o 
   3   0   1       80.86       77.12      4.78 o 
   4   0   1       77.27       74.34      7.11 o 
   5   0   1     1430.13     1396.67     24.68 o 
   6   0   1      207.02      205.64      8.48 o 
   7   0   1      489.67      473.54     19.93 o 
  -8   1   1       61.81       70.50     15.83 o 
  -7   1   1      274.40      275.60     10.92 o 
  -6   1   1      161.29      196.45      8.73 o 
  -5   1   1     1646.86     1630.03     24.88 o 
  -4   1   1      807.84      765.98     15.21 o 
  -3   1   1      188.63      165.56      4.35 o 
  -2   1   1     2100.22     2113.38     31.91 o 
   0   1   1      525.92      506.26     14.13 o 
   1   1   1     2771.51     2886.11     31.09 o 
   2   1   1      349.22      389.55      4.69 o 
   3   1   1     1452.90     1515.20     17.79 o 
   4   1   1      409.70      370.38      9.16 o 
   5   1   1      281.63      334.74     12.22 o 
   6   1   1      352.21      382.41     16.20 o 
  -8   2   1      170.58      203.27     22.34 o 
  -7   2   1       93.79       67.93     21.86 o 
  -6   2   1      655.51      658.30     17.38 o 
  -5   2   1      558.87      550.18     11.34 o 
  -4   2   1      979.95      968.58     14.59 o 
  -3   2   1      984.49      924.80     14.80 o 
  -2   2   1       88.90       89.33      2.76 o 
  -1   2   1     2472.51     2437.91     29.02 o 
   0   2   1       34.10       39.38      1.70 o 
   1   2   1     1618.35     1786.11     30.17 o 
   2   2   1     1715.84     1734.28     17.34 o 
   3   2   1      143.67      173.62      3.34 o 
   4   2   1      114.12      136.56      4.00 o 
   5   2   1      784.15      759.73     13.22 o 
   6   2   1      165.75      165.09     15.88 o 
  -8   3   1       25.43       56.45     11.82 o 
  -7   3   1      190.16      207.08     15.12 o 
  -6   3   1      304.21      294.47      8.87 o 
  -5   3   1      672.35      659.35     13.23 o 
  -4   3   1      711.06      725.42     13.38 o 
  -3   3   1      499.06      489.92      8.45 o 
  -2   3   1     2950.77     2937.97     36.23 o 
  -1   3   1      247.74      292.47      4.89 o 
   0   3   1     3273.98     3649.95     39.98 o 
   1   3   1     2015.43     2088.37     28.39 o 
   2   3   1      175.36      176.76      4.62 o 
   3   3   1     1239.30     1216.72     13.61 o 
   4   3   1      163.85      160.35      4.85 o 
   5   3   1      154.89      219.47      9.64 o 
   6   3   1      256.22      253.56     14.52 o 
   7   3   1      150.74      153.87     12.54 o 
  -8   4   1      291.03      331.16     14.58 o 
  -7   4   1       49.93       41.98      7.21 o 
  -6   4   1     1319.40     1265.81     22.53 o 
  -5   4   1      627.82      605.14     16.60 o 
  -4   4   1      655.98      620.63     12.39 o 
  -3   4   1     2565.72     2559.55     32.88 o 
  -2   4   1      160.43      190.02      5.02 o 
  -1   4   1     3881.00     3759.21     42.27 o 
   0   4   1       53.73       51.66      2.38 o 
   1   4   1     1808.04     1849.36     35.51 o 
   2   4   1     1885.95     1805.38     25.63 o 
   3   4   1      274.44      272.94      6.29 o 
   4   4   1      130.07      138.54      6.90 o 
   5   4   1      193.10      201.07     10.03 o 
   6   4   1        8.87       11.61      6.36 o 
   7   4   1       10.11        4.77      9.84 o 
   8   4   1      166.04      161.56     14.91 o 
  -8   5   1       19.03       14.91      9.30 o 
  -7   5   1       16.45       16.32      8.46 o 
  -6   5   1      165.52      153.55     12.38 o 
  -5   5   1     1504.24     1468.64     27.71 o 
  -4   5   1      625.49      622.74     14.38 o 
  -3   5   1      724.52      722.75     13.02 o 
  -2   5   1     4388.85     4500.06     57.51 o 
  -1   5   1       23.80       17.69      2.37 o 
   0   5   1     1360.83     1296.29     15.00 o 
   1   5   1     1156.40     1144.37     13.23 o 
   2   5   1        2.42        2.59      1.85 o 
   3   5   1     1220.85     1207.26     17.30 o 
   4   5   1        8.80        7.90      3.05 o 
   5   5   1      120.27      163.13     11.10 o 
   6   5   1        4.19        2.37      9.89 o 
   7   5   1       28.93       35.59     13.18 o 
   8   5   1        6.74       20.01     12.90 o 
  -8   6   1        4.68       31.50     11.22 o 
  -7   6   1       53.26       49.79     10.49 o 
  -6   6   1       10.96       12.82      7.31 o 
  -5   6   1      178.92      177.46      8.61 o 
  -4   6   1       90.05       86.97      6.53 o 
  -3   6   1     1805.28     1720.37     30.07 o 
  -2   6   1       52.65       56.64      3.14 o 
  -1   6   1     2972.14     2945.17     34.71 o 
   0   6   1     1102.01     1095.75     12.57 o 
   1   6   1     1055.10     1039.77     12.78 o 
   2   6   1      780.86      762.11     13.38 o 
   3   6   1       45.43       53.85      4.79 o 
   4   6   1      494.67      474.93     14.33 o 
   5   6   1       84.32       93.79     16.40 o 
   6   6   1      260.28      272.06     15.75 o 
   7   6   1        5.65       -2.48     13.29 o 
  -7   7   1       32.72       27.67     12.74 o 
  -6   7   1        7.62        1.98      7.47 o 
  -5   7   1      197.15      210.79     11.56 o 
  -4   7   1       91.31      106.75      7.06 o 
  -3   7   1        4.02        6.41      3.88 o 
  -2   7   1     1570.09     1615.40     24.72 o 
  -1   7   1      318.16      319.00      8.06 o 
   0   7   1      227.73      213.38      6.18 o 
   1   7   1     1700.27     1596.61     24.18 o 
   2   7   1       86.17       84.70      5.32 o 
   3   7   1      368.41      344.35     12.43 o 
   4   7   1      110.06      117.14     10.97 o 
   5   7   1       66.21       62.29     10.45 o 
   6   7   1        2.58        6.10      8.70 o 
   7   7   1       55.17       18.92     16.13 o 
  -7   8   1       87.72       88.03     13.86 o 
  -6   8   1       43.17       48.47     10.62 o 
  -5   8   1       42.31       38.62      9.27 o 
  -4   8   1       45.75       33.91      7.38 o 
  -3   8   1      691.67      677.10     19.93 o 
  -2   8   1      117.92      136.42      7.46 o 
  -1   8   1      721.50      697.69     11.85 o 
   0   8   1      330.49      359.59      8.53 o 
   1   8   1       15.90       20.69      3.08 o 
   2   8   1      701.88      689.70     15.16 o 
   3   8   1        6.57        3.43      5.65 o 
   4   8   1      365.03      384.26     18.16 o 
   5   8   1       61.42       62.48     10.80 o 
   6   8   1      118.29      146.66     15.05 o 
  -7   9   1        2.63       -5.79     10.47 o 
  -6   9   1       11.67        9.85      9.74 o 
  -5   9   1      289.72      278.50     18.07 o 
  -4   9   1      168.80      173.57     11.33 o 
  -3   9   1       45.88       54.22      6.15 o 
  -2   9   1     1264.06     1250.33     24.11 o 
  -1   9   1      220.57      270.05     13.44 o 
   0   9   1      258.86      278.82      9.16 o 
   1   9   1      390.90      369.42      8.04 o 
   2   9   1       23.83       16.64      4.64 o 
   3   9   1      202.30      247.39     21.77 o 
   4   9   1        0.89       -7.26     10.19 o 
   5   9   1      173.73      205.17     19.28 o 
   6   9   1       23.56       13.77     17.53 o 
  -6  10   1       25.89       27.38     19.00 o 
  -5  10   1       10.53        8.80     21.11 o 
  -4  10   1        6.55        8.22      7.84 o 
  -3  10   1      154.32      164.43      9.20 o 
  -2  10   1        6.53       20.24      7.75 o 
  -1  10   1      347.79      329.50     10.43 o 
   0  10   1      100.98      114.28      6.10 o 
   1  10   1       70.98       67.69      5.34 o 
   2  10   1      283.67      284.26     10.10 o 
   3  10   1       17.79       13.25      6.80 o 
   4  10   1      201.05      202.57     13.75 o 
   5  10   1       66.35       58.81     15.06 o 
  -5  11   1       41.44       50.56     12.88 o 
  -4  11   1        1.46        3.07      7.36 o 
  -3  11   1       12.11       -3.96      9.22 o 
  -2  11   1       90.52       95.95     11.21 o 
  -1  11   1      189.79      197.09      9.17 o 
   0  11   1       76.86       81.64      6.85 o 
   1  11   1      381.77      370.21     12.22 o 
   2  11   1        0.54        3.02      6.85 o 
   3  11   1      279.00      292.89     15.32 o 
   4  11   1        0.64        1.80     11.01 o 
   5  11   1      177.52      160.50     27.50 o 
  -5  12   1       65.70       61.58     14.25 o 
  -4  12   1       21.76       16.06      8.69 o 
  -3  12   1        3.44       10.97      9.64 o 
  -2  12   1        1.54       14.24      7.07 o 
  -1  12   1       15.03       27.78      6.32 o 
   0  12   1       50.57       60.36      7.05 o 
   1  12   1       17.60       10.30      8.67 o 
   2  12   1      199.35      199.18     19.00 o 
   3  12   1       30.32       23.21     11.05 o 
   4  12   1       80.80       63.31     22.96 o 
  -3  13   1       12.89       16.20      8.56 o 
  -2  13   1        2.16       17.26      7.92 o 
  -1  13   1       29.01       22.68      7.62 o 
   0  13   1        2.54        1.75      7.12 o 
   1  13   1      119.77      101.99     18.03 o 
   2  13   1       12.50       21.40     15.57 o 
  -1 -14   2       28.88       52.08     16.56 o 
   0 -14   2       31.66       25.89     15.65 o 
   1 -14   2       20.35       18.45     16.72 o 
  -3 -13   2       60.31       56.56     16.58 o 
  -2 -13   2       33.85       66.40      9.91 o 
  -1 -13   2       23.60       31.88      8.22 o 
   0 -13   2        3.16        5.05      7.10 o 
   1 -13   2       65.53       65.52     11.32 o 
   2 -13   2       59.47       62.67     11.14 o 
   3 -13   2       12.21       22.47      8.33 o 
  -4 -12   2       33.66       35.31     20.06 o 
  -3 -12   2        3.03       11.20      8.28 o 
  -2 -12   2      195.28      227.82     15.84 o 
  -1 -12   2       22.07       29.44      6.64 o 
   0 -12   2       14.30       13.95      5.22 o 
   1 -12   2       34.17       34.67      7.01 o 
   2 -12   2        9.80        4.88      7.66 o 
   3 -12   2      214.54      203.15     12.33 o 
   4 -12   2        1.83       -5.31     10.15 o 
   5 -12   2      150.75      138.97     35.71 o 
  -5 -11   2       94.47      122.30     24.36 o 
  -4 -11   2       18.85       16.35     11.20 o 
  -3 -11   2      140.13      147.24     13.21 o 
  -2 -11   2       15.38       18.13      6.06 o 
  -1 -11   2        0.94        2.85      4.45 o 
   0 -11   2       45.88       43.13      5.29 o 
   1 -11   2       57.80       47.48      7.46 o 
   2 -11   2        8.31        4.93      5.77 o 
   3 -11   2        2.96        2.24      6.48 o 
   4 -11   2      197.24      209.36     17.30 o 
   5 -11   2       16.01       11.56     10.69 o 
  -6 -10   2       72.22       81.08     21.85 o 
  -5 -10   2        3.62      -12.55     10.76 o 
  -4 -10   2      300.99      289.70     12.87 o 
  -3 -10   2       82.28       93.76      7.07 o 
  -2 -10   2      859.27     1015.29     19.40 o 
  -1 -10   2        4.14        1.67      3.96 o 
   0 -10   2       62.07       63.52      4.56 o 
   1 -10   2       11.58       10.61      3.89 o 
   2 -10   2      126.16      122.88      6.83 o 
   3 -10   2       91.17       94.76      7.64 o 
   4 -10   2       42.94       46.67     10.05 o 
   5 -10   2       41.09       54.60     20.23 o 
   6 -10   2       20.19       11.29     11.60 o 
  -6  -9   2       31.77       36.17     12.35 o 
  -5  -9   2      210.57      219.00     15.27 o 
  -4  -9   2       81.44       71.62      7.75 o 
  -3  -9   2      270.54      378.48     15.69 o 
  -2  -9   2     1013.98      975.81     18.20 o 
  -1  -9   2      298.51      317.04      7.95 o 
   0  -9   2      172.38      167.42      7.03 o 
   1  -9   2       42.28       43.65      3.63 o 
   2  -9   2      168.57      174.18      7.25 o 
   3  -9   2       93.83      110.77      9.89 o 
   4  -9   2      193.35      208.46     33.13 o 
   5  -9   2        1.34       -3.72      7.97 o 
   6  -9   2       69.07      100.88     30.44 o 
   7  -9   2        0.26        0.03     10.78 o 
  -7  -8   2        0.67       24.66     17.47 o 
  -6  -8   2      347.03      336.92     15.46 o 
  -5  -8   2       35.01       35.92      6.67 o 
  -4  -8   2      332.72      302.90     11.42 o 
  -3  -8   2      536.73      503.72     13.84 o 
  -2  -8   2      331.63      429.59     12.55 o 
  -1  -8   2     1134.04     1044.74     14.77 o 
   0  -8   2        1.41        8.09      2.63 o 
   1  -8   2     1707.96     1665.65     20.28 o 
   2  -8   2       25.31       23.38      3.89 o 
   3  -8   2       19.42       25.53      4.69 o 
   4  -8   2      374.46      350.96     13.63 o 
   5  -8   2       32.12       30.27     18.96 o 
   6  -8   2       43.11       31.54     10.28 o 
   7  -8   2       14.66       17.25     13.75 o 
  -7  -7   2      136.20      163.36     15.81 o 
  -6  -7   2        0.32        0.86      7.63 o 
  -5  -7   2      510.14      502.68     25.73 o 
  -4  -7   2      404.38      412.34     12.36 o 
  -3  -7   2      286.44      332.71     10.51 o 
  -2  -7   2     1351.43     1335.07     21.47 o 
  -1  -7   2       45.28       38.42      2.61 o 
   0  -7   2     1063.96     1033.80     12.12 o 
   1  -7   2       34.07       39.66      3.23 o 
   2  -7   2      806.20      799.09     14.42 o 
   3  -7   2        7.67       21.25      4.19 o 
   4  -7   2       87.33       62.26      7.04 o 
   5  -7   2      127.02      125.63     28.44 o 
   6  -7   2       75.80       87.18     20.81 o 
   7  -7   2       16.69       34.81     10.76 o 
  -8  -6   2        1.02        6.88     14.24 o 
  -7  -6   2        8.52       13.85     12.79 o 
  -6  -6   2      113.57      109.47     14.70 o 
  -5  -6   2      180.17      159.90      9.44 o 
  -4  -6   2      161.62      169.17     15.76 o 
  -3  -6   2      762.52      737.51     18.37 o 
  -2  -6   2      103.17      259.79     22.70 o 
  -1  -6   2      725.94      670.88      8.30 o 
   0  -6   2      333.08      364.45      7.31 o 
   1  -6   2     1853.73     1811.14     22.37 o 
   2  -6   2       99.36      126.81      5.16 o 
   4  -6   2      238.13      234.98      8.89 o 
   5  -6   2       49.24       61.20      7.02 o 
   6  -6   2        5.18        3.78      7.41 o 
   7  -6   2      213.53      211.90     14.83 o 
   8  -6   2       15.64       31.46     11.06 o 
  -8  -5   2      138.01      208.39     20.40 o 
  -7  -5   2      136.77      159.30     17.28 o 
  -6  -5   2       17.83       11.31      8.49 o 
  -5  -5   2      244.04      254.51     16.85 o 
  -4  -5   2      816.59      762.76     16.17 o 
  -3  -5   2      232.88      348.44     10.90 o 
  -2  -5   2     1129.64     1078.95     11.19 o 
  -1  -5   2        9.29        8.25      1.33 o 
   0  -5   2     1160.68     1081.56     12.92 o 
   1  -5   2      258.69      248.31      4.64 o 
   2  -5   2      591.09      574.46      9.69 o 
   3  -5   2      803.43      774.12     17.63 o 
   4  -5   2      154.52      165.27     20.30 o 
   5  -5   2      146.12      138.62      9.30 o 
   6  -5   2      100.42      114.85     10.81 o 
   7  -5   2       36.64       40.33     13.07 o 
   8  -5   2       54.95       50.52     10.95 o 
  -8  -4   2      115.57       99.58     14.82 o 
  -7  -4   2       19.84       20.21      7.97 o 
  -6  -4   2      468.16      420.98     13.82 o 
  -5  -4   2        3.57       18.51      6.11 o 
  -4  -4   2       70.43       92.09      4.54 o 
  -3  -4   2     1114.43     1158.16     14.97 o 
  -2  -4   2      614.97      612.92     12.07 o 
  -1  -4   2      487.88      387.46      4.58 o 
   0  -4   2      110.22       94.79      2.75 o 
   1  -4   2     3649.78     3703.20     39.46 o 
   2  -4   2     1496.84     1528.02     22.77 o 
   4  -4   2     2207.33     2150.95     36.04 o 
   5  -4   2      357.17      361.31     10.52 o 
   6  -4   2        2.32        1.66      4.91 o 
   7  -4   2      164.18      173.55     11.93 o 
   8  -4   2       94.13      101.43     11.34 o 
  -8  -3   2       13.24       24.41     10.92 o 
  -7  -3   2      110.51      137.06     10.56 o 
  -6  -3   2       17.43       14.49      5.94 o 
  -5  -3   2      540.92      508.36     13.93 o 
  -4  -3   2      914.43      925.44     15.21 o 
  -3  -3   2       17.87       18.81      3.96 o 
  -2  -3   2     5037.80     5215.50     57.46 o 
  -1  -3   2        5.73       11.22      1.25 o 
   0  -3   2     7948.35     8283.55     79.18 o 
   1  -3   2      273.89      400.25      9.43 o 
   2  -3   2     2358.52     2482.49     34.61 o 
   3  -3   2     1968.84     2005.54     29.00 o 
   4  -3   2      260.77      291.51     18.22 o 
   5  -3   2     1588.67     1530.89     27.31 o 
   6  -3   2      180.46      187.87      7.90 o 
   7  -3   2       73.93       84.96     16.97 o 
   8  -3   2       21.94       39.46     16.74 o 
  -8  -2   2       41.24       32.12     12.56 o 
  -7  -2   2       38.50       32.49      6.83 o 
  -6  -2   2      119.80      112.52      6.98 o 
  -5  -2   2        1.89       -0.53      3.41 o 
  -4  -2   2      397.84      390.66      6.63 o 
  -3  -2   2      646.87      611.55      8.40 o 
  -2  -2   2      261.93      196.38      9.49 o 
  -1  -2   2     7809.26     7521.70     80.20 o 
   0  -2   2     6634.94     6961.01     81.07 o 
   1  -2   2    26608.74    26832.92    312.63 o 
   2  -2   2      296.20      240.51      6.40 o 
   3  -2   2      568.78      642.28     15.13 o 
   4  -2   2      782.09      770.42     12.06 o 
   5  -2   2        4.06        0.51      4.06 o 
   6  -2   2       83.88       80.15      7.36 o 
   7  -2   2       63.53       70.32     10.14 o 
   8  -2   2        9.77       31.24     15.30 o 
  -8  -1   2       54.80       41.80     14.07 o 
  -7  -1   2       33.65       25.72     11.59 o 
  -6  -1   2       59.25       58.34      6.47 o 
  -5  -1   2      123.13      118.91      4.22 o 
  -4  -1   2      145.87      157.40      4.00 o 
  -3  -1   2      575.67      569.55     13.82 o 
  -2  -1   2      996.30      937.20     16.70 o 
  -1  -1   2      464.50      448.72      5.92 o 
   0  -1   2     2380.31     2408.09     24.17 o 
   1  -1   2    11378.71    11894.04    138.52 o 
   2  -1   2     2470.87     2521.10     26.82 o 
   3  -1   2     4948.68     4988.97     65.56 o 
   4  -1   2      556.98      697.51     25.01 o 
   5  -1   2      498.03      499.21     14.02 o 
   6  -1   2      117.32      104.31     16.81 o 
   7  -1   2       76.51      110.84     16.69 o 
  -8   0   2       57.09       56.25     14.82 o 
  -7   0   2      346.03      369.66     14.19 o 
  -6   0   2        4.98        4.12      3.21 o 
  -5   0   2      275.92      281.84      6.35 o 
  -4   0   2      438.38      453.25      7.73 o 
  -3   0   2      350.05      342.71      6.64 o 
  -2   0   2     1376.39     1426.71     26.55 o 
  -1   0   2      726.77      732.61      9.58 o 
   0   0   2     1941.19     2151.55     25.67 o 
   1   0   2     1623.41     1686.82     17.30 o 
   2   0   2     3304.85     3280.41     36.74 o 
   3   0   2       76.42       86.51      3.63 o 
   4   0   2     3159.63     3207.48     84.37 o 
   5   0   2       70.10       63.72      5.70 o 
   6   0   2      114.24      122.32     10.73 o 
   7   0   2      328.80      318.88     24.80 o 
  -9   1   2       54.74       27.97     15.05 o 
  -8   1   2      237.13      213.36     22.71 o 
  -7   1   2       12.19       22.84      7.67 o 
  -6   1   2     1041.98     1016.17     18.30 o 
  -5   1   2      285.38      276.28      7.44 o 
  -4   1   2       12.41        8.92      2.01 o 
  -3   1   2      767.07      809.88     13.00 o 
  -2   1   2      909.48      919.34     13.84 o 
  -1   1   2     1539.09     1638.99     22.19 o 
   0   1   2       42.86       45.51      1.46 o 
   1   1   2     1537.18     1560.37     17.33 o 
   2   1   2      634.23      751.01      8.12 o 
   3   1   2     1706.37     1637.16     18.09 o 
   4   1   2      174.17      209.62      7.47 o 
   5   1   2     1380.26     1287.47     26.35 o 
   6   1   2      399.54      423.90     24.83 o 
  -8   2   2        8.98        8.30     10.92 o 
  -7   2   2      201.28      199.51     12.00 o 
  -6   2   2      343.55      337.89      9.40 o 
  -5   2   2      912.31      896.12     16.16 o 
  -4   2   2     1349.01     1343.66     21.17 o 
  -3   2   2      271.83      342.60     17.32 o 
  -2   2   2      775.39      797.13     14.20 o 
  -1   2   2     5772.36     6087.60     77.67 o 
   0   2   2     6482.27     6798.09     96.62 o 
   1   2   2     3399.25     3488.62     57.10 o 
   2   2   2     1811.03     1782.90     20.21 o 
   3   2   2      235.79      325.77     15.94 o 
   4   2   2     1131.85     1130.99     15.84 o 
   5   2   2       52.53       69.97      9.57 o 
   6   2   2      503.82      503.68     16.53 o 
  -8   3   2      311.53      310.98     15.87 o 
  -7   3   2       10.66        8.99      5.61 o 
  -6   3   2      219.24      219.48      8.20 o 
  -5   3   2     1089.11     1107.50     26.61 o 
  -4   3   2        0.01       -1.46      2.37 o 
  -3   3   2     2696.82     2755.04     38.68 o 
  -1   3   2       51.85       57.15      5.21 o 
   0   3   2     2710.15     2858.55     34.01 o 
   1   3   2      707.65      739.28     13.08 o 
   2   3   2      418.95      430.24      7.74 o 
   3   3   2     1774.17     1726.16     20.03 o 
   4   3   2      347.75      416.76     18.76 o 
   5   3   2      517.20      494.59     13.95 o 
   6   3   2      133.08      147.60     12.01 o 
   7   3   2      103.91      128.95     13.10 o 
  -8   4   2       13.86       12.95      7.24 o 
  -7   4   2      734.20      699.00     20.38 o 
  -6   4   2        4.03        2.49      4.03 o 
  -5   4   2      330.16      329.27      9.25 o 
  -4   4   2      531.68      503.55     10.93 o 
  -3   4   2      447.27      548.51     12.11 o 
  -2   4   2     1088.18     1088.19     16.60 o 
  -1   4   2      116.70      107.47      3.06 o 
   0   4   2     1330.40     1468.03     18.39 o 
   1   4   2     1216.92     1309.35     17.49 o 
   2   4   2      561.02      504.81      9.32 o 
   3   4   2       41.13       53.75      4.39 o 
   4   4   2     1169.47     1144.27     23.70 o 
   5   4   2       53.38       56.34     12.95 o 
   6   4   2      286.11      313.47     22.00 o 
   7   4   2      295.84      257.39     17.28 o 
   8   4   2       42.41       52.80     13.02 o 
  -8   5   2      297.67      301.65     17.76 o 
  -7   5   2       78.26       86.59      9.37 o 
  -6   5   2      586.93      550.61     17.26 o 
  -5   5   2      638.63      648.42     14.01 o 
  -4   5   2       89.72       98.97      7.58 o 
  -3   5   2     1119.22     1080.28     21.85 o 
  -2   5   2       27.37      215.45     12.65 o 
  -1   5   2      212.81      212.79      4.51 o 
   0   5   2      138.64      180.99      4.73 o 
   1   5   2       90.51      108.99      4.73 o 
   2   5   2       73.57       72.25      3.98 o 
   3   5   2     1173.82     1112.52     20.15 o 
   4   5   2      153.99      155.41      7.83 o 
   5   5   2      319.97      295.04     13.66 o 
   6   5   2      210.50      212.82     12.93 o 
   7   5   2       35.98       30.62     12.51 o 
  -8   6   2       32.95       17.00     13.21 o 
  -7   6   2      480.53      463.23     21.08 o 
  -6   6   2       61.88       71.54     10.80 o 
  -5   6   2      504.79      505.33     13.97 o 
  -4   6   2      617.72      559.19     14.02 o 
  -3   6   2       53.89       86.60     10.92 o 
  -2   6   2     1496.01     1492.93     24.40 o 
  -1   6   2      120.75      123.57      3.72 o 
   0   6   2      121.29      124.50      4.16 o 
   1   6   2       19.10       18.53     13.34 o 
   2   6   2       42.85       42.85      3.62 o 
   3   6   2     1557.93     1507.50     26.54 o 
   4   6   2      655.36      637.55     21.26 o 
   5   6   2      339.23      386.61     16.81 o 
   6   6   2       47.15       49.68      9.81 o 
   7   6   2      192.22      182.82     20.23 o 
  -7   7   2      215.90      224.23     41.20 o 
  -6   7   2      130.86      135.29     20.59 o 
  -5   7   2      365.03      342.68     19.95 o 
  -4   7   2       38.63       40.97      5.49 o 
  -3   7   2      602.77      597.45     12.53 o 
  -2   7   2       14.10      261.45     16.16 o 
  -1   7   2      452.97      449.24      8.71 o 
   0   7   2      928.73      894.05     12.61 o 
   1   7   2       92.03       84.16      4.71 o 
   2   7   2      310.55      297.19      8.03 o 
   3   7   2      306.52      307.03     14.61 o 
   4   7   2      278.25      262.36     14.54 o 
   5   7   2       82.83       79.75     10.52 o 
   6   7   2      541.70      546.93     32.35 o 
   7   7   2        0.39      -13.43     13.91 o 
  -7   8   2      122.67      135.10     18.47 o 
  -6   8   2      167.49      207.98     21.27 o 
  -5   8   2       73.33       92.06     17.47 o 
  -4   8   2      685.93      647.31     19.02 o 
  -3   8   2        0.47       12.19      4.39 o 
  -2   8   2     1078.69     1019.73     25.86 o 
  -1   8   2      156.43      159.13      5.54 o 
   0   8   2      197.30      193.20      6.52 o 
   1   8   2      765.47      688.54     15.59 o 
   2   8   2        2.30        0.82      3.52 o 
   3   8   2       77.90       68.88      9.91 o 
   4   8   2      104.14      103.76     11.82 o 
   5   8   2       20.81       31.05      9.74 o 
   6   8   2        7.35       10.95     16.47 o 
  -7   9   2       26.47       40.40     28.03 o 
  -6   9   2       28.11       25.56     12.95 o 
  -5   9   2      147.64      153.23     14.80 o 
  -4   9   2        6.19        1.70      8.01 o 
  -3   9   2      982.95      966.83     20.71 o 
  -2   9   2       23.57      176.91     14.03 o 
  -1   9   2      456.46      422.34     12.94 o 
   0   9   2      493.56      461.98     10.50 o 
   1   9   2       31.89       33.55      3.73 o 
   2   9   2      118.54      122.19     12.71 o 
   3   9   2      168.74      156.43     15.93 o 
   4   9   2       54.60       26.73     13.08 o 
   5   9   2        5.90        4.56      9.55 o 
   6   9   2       12.50       -1.45     16.33 o 
  -6  10   2       25.47       31.87     20.34 o 
  -5  10   2       79.70       71.37     12.77 o 
  -4  10   2      137.92      159.80     20.18 o 
  -3  10   2       71.64       83.97      8.99 o 
  -2  10   2     1402.05     1469.98     39.72 o 
  -1  10   2      390.88      373.95     11.28 o 
   0  10   2      420.45      425.04     10.51 o 
   1  10   2      370.27      335.92     12.45 o 
   2  10   2        0.82       -7.78      5.23 o 
   3  10   2       27.78       26.02      6.81 o 
   4  10   2       32.79       25.50     10.73 o 
   5  10   2        4.37       -6.25     16.44 o 
  -5  11   2      132.70      141.72     16.37 o 
  -4  11   2       71.18       71.65      9.86 o 
  -3  11   2       59.32       55.36     10.51 o 
  -2  11   2        1.12        1.31      7.84 o 
  -1  11   2      220.84      217.85      9.55 o 
   0  11   2      373.40      357.62     15.25 o 
   1  11   2      316.19      288.46     14.75 o 
   2  11   2       70.26       72.94      9.01 o 
   3  11   2       23.46       33.92      7.61 o 
   4  11   2        5.47       -4.10     11.31 o 
  -4  12   2      225.45      217.01     17.14 o 
  -3  12   2       62.56       71.76     12.43 o 
  -2  12   2      100.67      129.96     17.54 o 
  -1  12   2      103.18      124.31      8.51 o 
   0  12   2        0.42       -0.24      6.40 o 
   1  12   2      194.55      216.31     20.50 o 
   2  12   2       52.57       42.46     11.54 o 
   3  12   2        8.71        9.96     10.75 o 
  -3  13   2       89.15       90.72     10.91 o 
  -2  13   2       98.44       91.32     10.32 o 
  -1  13   2       10.41       12.71      6.53 o 
   0  13   2      263.18      229.07     24.52 o 
   1  13   2        0.87        6.30     14.19 o 
   2  13   2      153.44      168.75     21.35 o 
  -1 -14   3      224.01      200.74     29.47 o 
   0 -14   3        4.03        9.24      7.80 o 
   1 -14   3      137.11      109.04     17.89 o 
  -3 -13   3       69.17       64.18     13.10 o 
  -2 -13   3       10.82        3.91      8.00 o 
  -1 -13   3       38.89       52.04      8.96 o 
   0 -13   3       63.35       59.25      9.00 o 
   1 -13   3       31.11       36.32     10.32 o 
   2 -13   3      184.71      173.78     14.82 o 
   3 -13   3      197.83      195.82     12.74 o 
  -4 -12   3       47.53       53.19     20.54 o 
  -3 -12   3      143.24      158.97     15.44 o 
  -2 -12   3       10.29       -0.54      7.41 o 
  -1 -12   3       79.74       78.43      6.42 o 
   0 -12   3       85.96       87.16      6.64 o 
   1 -12   3       14.74       12.58      6.00 o 
   2 -12   3      209.03      187.76     11.50 o 
   3 -12   3      189.08      152.82     13.38 o 
   4 -12   3      192.43      175.95     21.12 o 
  -5 -11   3       34.05       17.33     17.78 o 
  -4 -11   3        4.87       26.78      9.02 o 
  -3 -11   3        1.58        6.66      5.60 o 
  -2 -11   3      286.41      276.83     11.31 o 
  -1 -11   3       24.46       29.26      4.92 o 
   0 -11   3      244.12      235.97      8.43 o 
   1 -11   3        0.42       -2.85      3.96 o 
   2 -11   3       57.16       57.15      7.66 o 
   3 -11   3      214.26      244.16     11.14 o 
   4 -11   3       46.71       38.39     10.70 o 
   5 -11   3      114.74      148.36     16.72 o 
  -6 -10   3        1.08      -27.84     15.83 o 
  -5 -10   3       27.92       39.95     11.76 o 
  -4 -10   3       86.09       89.95      9.12 o 
  -3 -10   3       11.11       20.82      5.37 o 
  -2 -10   3        8.96        7.61      4.73 o 
  -1 -10   3      215.66      194.36      7.42 o 
   0 -10   3        1.05       -2.74      3.56 o 
   1 -10   3      612.04      581.19     12.38 o 
   2 -10   3      145.42      157.50      7.03 o 
   3 -10   3      218.93      242.75     12.99 o 
   4 -10   3      360.23      342.89     29.89 o 
   5 -10   3        4.64        3.05      9.88 o 
   6 -10   3      120.73      127.06     30.33 o 
  -6  -9   3       21.37       18.25     11.34 o 
  -5  -9   3        6.05        2.24      6.21 o 
  -4  -9   3       11.84       29.41      6.54 o 
  -3  -9   3       32.62       26.19      4.97 o 
  -2  -9   3       81.16       84.04      6.01 o 
  -1  -9   3      130.94      145.53      6.44 o 
   0  -9   3       36.97       40.40      3.46 o 
   1  -9   3        5.75        6.87      2.86 o 
   2  -9   3      539.05      528.30     12.04 o 
   3  -9   3      509.08      532.63     14.08 o 
   4  -9   3       78.87       92.62     11.52 o 
   5  -9   3      586.78      535.43     23.71 o 
   6  -9   3       83.28       76.87     15.46 o 
   7  -9   3      154.88      160.81     17.61 o 
  -7  -8   3      292.46      390.10     27.92 o 
  -6  -8   3       81.21       75.58     10.13 o 
  -5  -8   3      191.64      192.47     10.43 o 
  -4  -8   3       16.55       12.53      5.41 o 
  -3  -8   3        8.50       12.89      4.10 o 
  -2  -8   3      136.26      124.78      6.20 o 
  -1  -8   3      205.95      210.11      5.78 o 
   0  -8   3      166.26      156.45      4.89 o 
   1  -8   3       18.49       17.45      2.86 o 
   2  -8   3      532.67      554.91     11.86 o 
   3  -8   3       53.25       70.24      6.89 o 
   4  -8   3      663.61      658.95     19.28 o 
   5  -8   3       26.19       25.26     12.77 o 
   6  -8   3      452.50      421.46     21.10 o 
   7  -8   3      186.19      242.05     30.02 o 
  -7  -7   3       12.06       -2.37     10.57 o 
  -6  -7   3      179.08      175.12     13.40 o 
  -5  -7   3        4.49       -1.61      4.97 o 
  -4  -7   3      412.11      431.15     15.42 o 
  -3  -7   3       23.22       43.08      6.21 o 
  -2  -7   3       22.35       15.31      3.05 o 
  -1  -7   3       82.88       81.39      3.21 o 
   0  -7   3      425.55      400.18      6.31 o 
   1  -7   3      702.95      694.19      9.54 o 
   2  -7   3      142.61      159.57      6.65 o 
   3  -7   3     1498.85     1644.19     29.75 o 
   4  -7   3       34.65       28.02      6.05 o 
   5  -7   3      736.78      722.13     29.60 o 
   6  -7   3      157.15      173.05     22.43 o 
   7  -7   3      186.05      234.73     37.78 o 
  -8  -6   3        9.12       -2.81     14.21 o 
  -7  -6   3      186.72      220.38     41.98 o 
  -6  -6   3       33.05       39.59      6.50 o 
  -5  -6   3      458.94      402.98     10.92 o 
  -4  -6   3      383.50      408.85     12.84 o 
  -3  -6   3      304.83      286.48      7.52 o 
  -2  -6   3      443.81      445.18      9.85 o 
  -1  -6   3      295.57      327.02      8.54 o 
   0  -6   3      122.67      164.79      4.90 o 
   1  -6   3      246.64      253.63      5.11 o 
   2  -6   3      724.32     1286.56     43.72 o 
   3  -6   3       61.82       47.67      5.91 o 
   4  -6   3      560.35      562.17     14.21 o 
   5  -6   3      247.86      244.79     11.15 o 
   6  -6   3      386.76      353.88     20.93 o 
   7  -6   3      171.60      221.14     49.66 o 
   8  -6   3       12.85        4.73     10.31 o 
  -8  -5   3      311.50      343.08     17.80 o 
  -7  -5   3       52.02       52.86     10.42 o 
  -6  -5   3      211.44      215.66      9.30 o 
  -5  -5   3      336.57      324.77     12.04 o 
  -4  -5   3      346.94      324.80     13.04 o 
  -3  -5   3      659.44      653.99     11.07 o 
  -2  -5   3      331.96      378.96      7.77 o 
  -1  -5   3     1112.00     1060.15     11.06 o 
   0  -5   3      944.33      955.36     11.73 o 
   1  -5   3      171.27      198.89      4.21 o 
   2  -5   3      173.17      165.85      4.86 o 
   3  -5   3      518.93      516.66     13.53 o 
   4  -5   3       25.67       27.51      4.55 o 
   5  -5   3      574.93      564.25     14.41 o 
   6  -5   3      333.58      319.41     15.84 o 
   7  -5   3      248.06      252.55     15.14 o 
   8  -5   3      118.87      146.11     14.31 o 
  -8  -4   3        8.20       14.21     12.09 o 
  -7  -4   3      901.40      904.78     28.47 o 
  -6  -4   3       39.62       38.32      7.99 o 
  -5  -4   3     1854.17     1719.91     35.16 o 
  -4  -4   3     1978.80     1995.83     29.17 o 
  -3  -4   3      187.85      199.27      5.11 o 
  -2  -4   3     1910.95     1921.58     27.16 o 
  -1  -4   3     1736.01     1830.72     18.07 o 
   0  -4   3        2.77        9.71      1.33 o 
   1  -4   3     1126.04     1089.76     13.00 o 
   3  -4   3      324.19      325.78      8.97 o 
   4  -4   3       50.48       53.44      4.93 o 
   5  -4   3       44.20       43.34      6.87 o 
   6  -4   3      371.65      378.21     13.25 o 
   7  -4   3      136.83      145.45     17.18 o 
   8  -4   3       52.35       68.83     19.00 o 
  -8  -3   3      123.95      122.41     11.66 o 
  -7  -3   3        4.74        5.72      6.75 o 
  -6  -3   3      539.60      564.11     19.39 o 
  -5  -3   3      398.87      361.08      9.98 o 
  -4  -3   3     2571.59     2381.44     33.91 o 
  -3  -3   3     1616.67     1430.76     25.03 o 
  -2  -3   3       43.73       55.51      2.33 o 
  -1  -3   3     3612.91     3676.83     37.88 o 
   0  -3   3       92.90      259.51      7.56 o 
   1  -3   3     1646.56     1894.82     24.45 o 
   2  -3   3       25.17       21.92      2.06 o 
   3  -3   3     1541.62     1591.07     33.04 o 
   4  -3   3        1.51       -1.63      2.91 o 
   5  -3   3       68.32       79.66      7.72 o 
   6  -3   3      283.87      287.90     11.00 o 
   7  -3   3      175.44      165.41     21.48 o 
   8  -3   3      147.31      163.37     22.65 o 
  -8  -2   3        3.21       27.46     13.47 o 
  -7  -2   3      428.69      431.84     16.82 o 
  -6  -2   3      192.99      204.61      8.01 o 
  -5  -2   3      663.29      657.05     16.33 o 
  -4  -2   3     1741.15     1718.06     22.94 o 
  -3  -2   3      335.96      344.04      6.35 o 
  -2  -2   3      765.13      670.42      8.56 o 
  -1  -2   3     1010.91     1097.49     12.29 o 
   0  -2   3      395.12      353.77      5.09 o 
   1  -2   3      969.32     1002.87     13.45 o 
   2  -2   3        7.01        2.76      3.73 o 
   3  -2   3      140.28      131.91      4.27 o 
   4  -2   3      342.46      352.34      7.16 o 
   5  -2   3       43.02       47.06      6.20 o 
   6  -2   3      401.54      396.86     28.04 o 
   7  -2   3      294.52      343.68     27.17 o 
   8  -2   3       47.88       46.73     16.72 o 
  -8  -1   3       97.36       82.29     17.05 o 
  -7  -1   3       11.64        4.28      4.97 o 
  -6  -1   3      323.42      323.02      9.81 o 
  -5  -1   3     1526.78     1501.04     26.31 o 
  -4  -1   3      748.80      717.99     12.33 o 
  -3  -1   3     2634.39     2274.74     43.01 o 
  -2  -1   3      327.74      359.84      5.30 o 
  -1  -1   3     2516.11     2462.69     27.35 o 
   0  -1   3      234.14      238.33      3.15 o 
   1  -1   3       50.73       32.15      1.74 o 
   2  -1   3     1494.41     1550.62     20.14 o 
   4  -1   3       86.26       96.66      4.10 o 
   5  -1   3      164.94      171.22      8.23 o 
   6  -1   3      201.27      182.41      9.96 o 
   7  -1   3       14.14       -1.03     12.01 o 
  -8   0   3        8.46       12.01     11.70 o 
  -7   0   3      151.23      174.08      8.42 o 
  -6   0   3      288.41      285.08     10.35 o 
  -5   0   3      360.30      345.70      9.45 o 
  -4   0   3     3411.32     3425.54     43.55 o 
  -3   0   3       23.69       25.03      2.55 o 
  -2   0   3     2968.46     3041.01     34.58 o 
  -1   0   3     4221.61     4375.33     47.92 o 
   0   0   3      994.96     1045.97     13.35 o 
   1   0   3     2375.80     2333.58     31.43 o 
   2   0   3       82.65       69.88      2.48 o 
   3   0   3     1526.26     1482.92     19.66 o 
   4   0   3       13.57       16.14      3.31 o 
   5   0   3        0.36       -2.13      3.67 o 
   6   0   3      294.98      294.72     16.23 o 
   7   0   3      121.63      119.45     17.69 o 
  -8   1   3      215.32      194.69     22.26 o 
  -7   1   3       18.84       19.88      9.81 o 
  -6   1   3       47.30       42.55      4.50 o 
  -5   1   3      958.66      929.55     18.54 o 
  -4   1   3      695.05      693.89     12.41 o 
  -3   1   3     3885.58     3864.07     52.59 o 
  -2   1   3        1.22        2.11      1.33 o 
  -1   1   3    15884.68    16386.29    165.08 o 
   0   1   3     3926.11     3930.21     51.20 o 
   1   1   3     1705.19     1796.94     21.75 o 
   2   1   3     5255.55     5466.84     49.79 o 
   3   1   3      143.34      149.12      3.47 o 
   4   1   3      481.31      512.50      9.37 o 
   5   1   3       27.02       49.40      4.05 o 
   6   1   3       13.43        1.67      9.16 o 
  -8   2   3        8.98       13.46     10.55 o 
  -7   2   3      407.22      390.22     21.10 o 
  -6   2   3      359.86      337.18      9.99 o 
  -5   2   3      325.75      322.54      8.70 o 
  -4   2   3      704.87      634.88     20.59 o 
  -3   2   3       89.97       74.15      7.72 o 
  -2   2   3     2528.49     2490.49     34.70 o 
  -1   2   3      191.39      252.61      4.70 o 
   0   2   3     4599.47     4800.00     56.96 o 
   1   2   3     2548.84     2718.93     35.90 o 
   2   2   3      100.70      117.50      2.41 o 
   3   2   3     2975.81     3061.90     40.09 o 
   4   2   3       96.30       94.68      5.96 o 
   5   2   3        0.52        4.71      5.60 o 
   6   2   3      117.66      147.80     12.26 o 
  -8   3   3        3.17       -6.73      7.25 o 
  -7   3   3        1.86       -2.06      8.28 o 
  -6   3   3       18.52       14.04      4.28 o 
  -5   3   3     1218.47     1171.19     20.34 o 
  -4   3   3      856.05      805.85     18.87 o 
  -3   3   3     1500.48     1345.86     23.58 o 
  -2   3   3       82.96       72.18      3.91 o 
  -1   3   3     4548.56     4554.53     59.55 o 
   0   3   3      824.90      848.41     11.55 o 
   1   3   3      159.20      147.31      5.55 o 
   2   3   3     2876.52     2986.98     40.35 o 
   3   3   3      745.30      753.24      9.73 o 
   4   3   3     1070.65     1087.52     22.14 o 
   5   3   3       96.69      123.69      8.59 o 
   6   3   3       20.81       36.09      9.53 o 
   7   3   3        9.48       20.81     10.31 o 
  -8   4   3      109.42      121.98     15.94 o 
  -7   4   3       17.66       21.98      6.75 o 
  -6   4   3       51.21       58.21      5.71 o 
  -5   4   3        7.70        9.98      3.76 o 
  -4   4   3      771.99      732.31     14.16 o 
  -3   4   3       29.48       46.57      3.61 o 
  -2   4   3     3013.00     2989.29     37.69 o 
  -1   4   3     1526.19     1452.02     21.36 o 
   0   4   3     1717.54     1734.95     20.38 o 
   1   4   3     3339.83     3142.66     39.69 o 
   2   4   3        6.49       10.68      3.25 o 
   3   4   3      791.55      829.63     13.64 o 
   4   4   3      439.62      439.75     15.11 o 
   5   4   3       48.83       64.36      8.08 o 
   6   4   3      229.13      195.28     15.46 o 
   7   4   3       41.42       28.64     13.26 o 
   8   4   3       43.08       47.79     14.04 o 
  -8   5   3        2.37       -0.50      6.97 o 
  -7   5   3       87.05       90.17      9.50 o 
  -6   5   3       33.79       32.32      6.66 o 
  -5   5   3        2.33       -3.89      3.63 o 
  -4   5   3       72.72      105.50      7.16 o 
  -3   5   3      117.56      179.55     13.61 o 
  -2   5   3      426.14      431.99      7.72 o 
  -1   5   3     2269.00     2303.87     27.17 o 
   0   5   3     2967.37     2911.79     33.28 o 
   1   5   3       35.23       46.58      3.34 o 
   2   5   3     4474.60     4555.28     52.01 o 
   3   5   3      388.87      381.93      9.69 o 
   4   5   3      370.68      388.85     15.15 o 
   5   5   3      134.42      150.16     15.98 o 
   6   5   3        1.83       -5.29      9.97 o 
   7   5   3       53.81       29.34     14.46 o 
  -8   6   3      104.50      113.73     14.84 o 
  -7   6   3      182.77      200.73     32.32 o 
  -6   6   3        3.77        6.09      7.64 o 
  -5   6   3       59.43       51.02      6.15 o 
  -4   6   3      218.87      276.68      9.67 o 
  -3   6   3       53.50       74.47      5.29 o 
  -2   6   3      762.32      713.86     17.57 o 
  -1   6   3      350.70      339.73      6.43 o 
   0   6   3      910.68      974.16     20.04 o 
   1   6   3     1307.32     1243.49     24.56 o 
   2   6   3       14.21       14.04      2.85 o 
   3   6   3     1723.37     1938.15     38.23 o 
   4   6   3      355.08      357.25     15.62 o 
   5   6   3      282.73      287.11     14.83 o 
   6   6   3      212.59      208.76     18.65 o 
   7   6   3       37.69       60.41     18.08 o 
  -7   7   3      230.26      255.67     17.38 o 
  -6   7   3      291.86      264.14     16.43 o 
  -5   7   3       29.96       28.29      8.24 o 
  -4   7   3      422.91      439.69     12.74 o 
  -3   7   3      487.23      477.19     11.05 o 
  -2   7   3      102.10      113.23      4.88 o 
  -1   7   3      596.50      574.63      8.89 o 
   0   7   3      274.13      251.79      7.46 o 
   1   7   3        5.45        2.81      2.90 o 
   2   7   3      508.11      566.07     11.83 o 
   3   7   3       95.14      112.01      8.17 o 
   4   7   3      224.59      216.50     13.81 o 
   5   7   3      212.79      215.93     14.15 o 
   6   7   3       56.25       64.95     17.30 o 
   7   7   3       71.60       65.15     20.37 o 
  -7   8   3       58.85       68.88     13.17 o 
  -6   8   3       39.69       54.04     13.98 o 
  -5   8   3      297.70      291.87     16.72 o 
  -4   8   3       11.33        6.17      4.89 o 
  -3   8   3        3.38        1.38      3.82 o 
  -2   8   3      439.38      435.96     12.12 o 
  -1   8   3      225.58      234.70      9.53 o 
   0   8   3      150.30      154.87      6.08 o 
   1   8   3      292.56      286.68     12.40 o 
   2   8   3        7.29       27.60      5.67 o 
   3   8   3      385.58      440.60     19.26 o 
   4   8   3      151.13      170.09     14.13 o 
   5   8   3      101.42      101.85     22.26 o 
   6   8   3      351.47      355.49     27.22 o 
  -7   9   3      189.31      202.32     18.65 o 
  -6   9   3       31.61       41.62     12.06 o 
  -5   9   3        1.49        3.84      8.04 o 
  -4   9   3      226.85      233.28     16.34 o 
  -3   9   3        7.37        2.98      5.02 o 
  -2   9   3       10.35       11.29      4.60 o 
  -1   9   3       37.29       41.15      6.06 o 
   0   9   3      194.84      206.93      7.26 o 
   1   9   3        1.07        7.79      3.44 o 
   2   9   3      280.28      297.63     10.76 o 
   3   9   3       59.96       76.55     16.34 o 
   4   9   3      130.36      133.00     13.99 o 
   5   9   3      130.86      156.18     23.43 o 
   6   9   3       23.81       16.72     18.45 o 
  -6  10   3       96.46      100.27     15.41 o 
  -5  10   3       12.11        4.63      9.95 o 
  -4  10   3        9.20       13.90      7.41 o 
  -3  10   3      158.84      149.48     12.41 o 
  -2  10   3        7.62        5.02      6.83 o 
  -1  10   3        2.44        2.63      4.72 o 
   0  10   3       35.27       41.96      5.61 o 
   1  10   3       97.14       90.27      7.43 o 
   2  10   3        2.52        7.31      5.88 o 
   3  10   3      223.76      237.79     13.07 o 
   4  10   3      260.67      251.28     54.95 o 
   5  10   3       20.37       23.51     18.42 o 
  -5  11   3        1.22        1.19     10.06 o 
  -4  11   3      297.10      297.38     15.67 o 
  -3  11   3        4.07       12.37     10.14 o 
  -2  11   3       98.77       90.11     11.60 o 
  -1  11   3        7.17        2.08      6.20 o 
   0  11   3       34.51       28.65      5.87 o 
   1  11   3       29.28       25.69      9.06 o 
   2  11   3       85.94      101.44      9.76 o 
   3  11   3        6.68       26.44      8.90 o 
   4  11   3       49.45       41.43     23.30 o 
  -4  12   3        1.62       -0.53     14.20 o 
  -3  12   3      276.41      281.33     18.07 o 
  -2  12   3       27.18       20.42      8.04 o 
  -1  12   3      100.01       95.19     11.44 o 
   0  12   3        6.78        7.10      6.80 o 
   1  12   3        1.81       -1.87     12.95 o 
   2  12   3        7.91       37.51     15.96 o 
   3  12   3       13.07       29.48     11.38 o 
  -3  13   3       10.94       24.50      9.05 o 
  -2  13   3       77.63       75.97     10.14 o 
  -1  13   3       92.12       99.18      9.69 o 
   0  13   3       28.39       34.89     15.55 o 
   1  13   3       21.19       32.24     15.94 o 
   2  13   3        0.98       16.44     16.47 o 
  -1 -14   4       53.87       48.51     16.30 o 
   0 -14   4        3.90        8.09      7.70 o 
   1 -14   4       13.09       15.49     14.55 o 
  -3 -13   4      112.51      101.03     35.83 o 
  -2 -13   4       15.49       12.61      8.33 o 
  -1 -13   4       47.51       60.43      9.17 o 
   0 -13   4        9.60       20.24      6.39 o 
   1 -13   4       35.07       66.93     14.14 o 
   2 -13   4        1.98        1.70      8.78 o 
   3 -13   4        3.03       13.32      7.68 o 
  -4 -12   4       62.29       60.42     11.01 o 
  -3 -12   4      137.50      150.55     14.51 o 
  -2 -12   4      307.75      278.83     14.22 o 
  -1 -12   4      195.54      191.75      8.41 o 
   0 -12   4        1.69        9.43      4.94 o 
   1 -12   4       59.03      113.57      7.71 o 
   2 -12   4        2.75        8.10      6.39 o 
   3 -12   4       21.73       19.20      7.45 o 
   4 -12   4       25.59       23.60      8.74 o 
  -5 -11   4        2.49       -2.48     16.61 o 
  -4 -11   4       54.54       55.06     10.93 o 
  -3 -11   4      325.52      304.62     11.18 o 
  -2 -11   4        0.43        4.70      5.65 o 
  -1 -11   4      866.08      843.99     16.33 o 
   0 -11   4        1.89        7.99      4.99 o 
   1 -11   4       57.08       80.77      5.92 o 
   2 -11   4        3.27       23.79      6.32 o 
   3 -11   4       14.88        5.79      5.77 o 
   4 -11   4       24.38       32.32     11.01 o 
   5 -11   4        2.01       -1.92     10.21 o 
  -6 -10   4        4.59       -6.10     16.66 o 
  -5 -10   4      187.43      196.28     27.86 o 
  -4 -10   4       99.59      117.82      9.60 o 
  -3 -10   4       37.11       48.75      6.12 o 
  -2 -10   4      504.36      489.81     12.52 o 
  -1 -10   4        9.11       14.28      4.21 o 
   0 -10   4      414.49      417.21     10.29 o 
   1 -10   4      113.39      278.10     13.12 o 
   2 -10   4      265.88      250.85      8.14 o 
   3 -10   4       16.06        9.47      6.25 o 
   4 -10   4       22.85       21.61      9.06 o 
   5 -10   4       19.32       10.25     10.38 o 
   6 -10   4       17.00       18.26     11.89 o 
  -6  -9   4       43.01       45.88     13.65 o 
  -5  -9   4       39.14       22.20      6.67 o 
  -4  -9   4      134.85      151.29      9.52 o 
  -3  -9   4      883.60      807.05     16.49 o 
  -2  -9   4       70.63       71.03      5.72 o 
  -1  -9   4      819.86      772.70     14.43 o 
   0  -9   4      510.83      488.12      8.92 o 
   1  -9   4      151.74      161.38      5.99 o 
   2  -9   4      113.53      124.67      6.47 o 
   3  -9   4       51.78       62.74      9.23 o 
   4  -9   4        2.52       -2.64      7.57 o 
   5  -9   4       19.23       16.31      9.68 o 
   6  -9   4       11.65        8.85     10.51 o 
  -7  -8   4       24.04       19.75     17.56 o 
  -6  -8   4       55.71       47.70      9.48 o 
  -5  -8   4       28.37       22.38      6.26 o 
  -4  -8   4      337.65      304.66     11.57 o 
  -3  -8   4       39.45       30.54      4.89 o 
  -2  -8   4     1293.16     1205.80     20.49 o 
  -1  -8   4      113.40      123.22      8.36 o 
   0  -8   4      611.19      589.07      9.15 o 
   1  -8   4      976.21     1074.11     17.02 o 
   2  -8   4      390.00      386.21     11.10 o 
   3  -8   4      173.00      201.19     10.17 o 
   4  -8   4        5.49        1.76      5.38 o 
   5  -8   4       58.48       97.53     11.94 o 
   6  -8   4       14.57       13.91      9.96 o 
   7  -8   4       25.28       26.01     23.89 o 
  -7  -7   4       76.88       68.21     16.72 o 
  -6  -7   4       62.89       63.56      7.59 o 
  -5  -7   4        4.80        9.19      5.41 o 
  -4  -7   4        3.58       15.46      4.39 o 
  -3  -7   4      874.48      797.26     14.00 o 
  -2  -7   4       56.57       54.44      3.98 o 
  -1  -7   4      735.53      687.76     10.06 o 
   0  -7   4      661.49      636.34      8.13 o 
   1  -7   4      176.69      166.72      4.41 o 
   2  -7   4      489.76      573.85     11.86 o 
   3  -7   4        1.37        0.98      3.92 o 
   4  -7   4      294.43      293.46     10.92 o 
   5  -7   4       14.39        8.33      7.61 o 
   6  -7   4       75.28      100.69     12.39 o 
   7  -7   4       86.44      130.74     28.98 o 
  -8  -6   4        1.64      -11.59     13.77 o 
  -7  -6   4      151.99      149.38     28.89 o 
  -6  -6   4        0.18       -5.32      4.55 o 
  -5  -6   4      412.39      392.39     13.05 o 
  -4  -6   4       58.99       72.38      5.98 o 
  -3  -6   4       12.62       18.57      3.43 o 
  -2  -6   4     1294.14     1167.62     15.08 o 
  -1  -6   4       77.94       72.81      3.12 o 
   0  -6   4      633.74      575.74      7.27 o 
   1  -6   4     2071.75     2145.57     23.14 o 
   2  -6   4      383.96      397.82      8.20 o 
   3  -6   4     1282.09     1193.11     22.99 o 
   4  -6   4      133.74      130.87      9.07 o 
   5  -6   4      475.49      446.24     15.24 o 
   6  -6   4       42.34       41.72     17.67 o 
   7  -6   4       18.16       31.11     13.13 o 
  -8  -5   4       11.77       14.46     14.19 o 
  -7  -5   4       27.57       43.01      7.02 o 
  -6  -5   4      131.96      129.77      8.35 o 
  -5  -5   4        4.94        4.51      4.39 o 
  -4  -5   4      270.03      349.18     11.47 o 
  -3  -5   4      496.99      505.31     10.99 o 
  -2  -5   4       41.92       54.64      2.86 o 
  -1  -5   4     2083.19     2089.55     20.84 o 
   0  -5   4      451.29      460.29      6.15 o 
   1  -5   4     1894.26     1939.98     20.85 o 
   2  -5   4      430.46      410.01      7.99 o 
   3  -5   4        3.07        0.02      3.29 o 
   4  -5   4     1079.07     1058.47     21.40 o 
   5  -5   4      149.18      156.18      8.43 o 
   6  -5   4      154.64      162.43     13.08 o 
   7  -5   4      153.84      136.25     13.07 o 
   8  -5   4       26.25       25.29     10.03 o 
  -8  -4   4        2.77       -0.05      6.93 o 
  -7  -4   4        2.60       -1.04      6.33 o 
  -6  -4   4        1.74        1.61      5.62 o 
  -5  -4   4      168.93      176.80     20.99 o 
  -4  -4   4        1.93        4.54      2.55 o 
  -3  -4   4       37.01       32.82      2.65 o 
  -2  -4   4      198.53      145.78      4.25 o 
  -1  -4   4      275.93      270.69      4.16 o 
   0  -4   4     1677.84     1642.02     17.19 o 
   1  -4   4     7633.87     7927.52     77.55 o 
   2  -4   4     3225.02     3382.21     42.91 o 
   3  -4   4     1178.46     1116.73     20.91 o 
   4  -4   4      192.32      189.66      7.64 o 
   5  -4   4      304.90      309.07     10.28 o 
   6  -4   4      237.37      229.51     13.29 o 
   7  -4   4        1.23        6.55      7.42 o 
   8  -4   4      103.05      112.65     12.21 o 
  -8  -3   4       24.34       18.47      8.41 o 
  -7  -3   4       44.52       40.96     20.91 o 
  -6  -3   4       33.73       32.00      7.17 o 
  -5  -3   4       53.23       45.56      5.53 o 
  -4  -3   4       19.20       19.97      4.21 o 
  -3  -3   4      371.98      371.76      6.73 o 
  -2  -3   4      119.77      117.42      3.49 o 
  -1  -3   4      603.26      611.47     10.40 o 
   0  -3   4     1392.66     1396.35     14.62 o 
   1  -3   4      615.25      531.87     17.88 o 
   2  -3   4     6290.30     6493.28     79.10 o 
   3  -3   4        1.14        0.12      2.58 o 
   4  -3   4     1928.84     1878.36     32.34 o 
   5  -3   4       44.48       52.63      7.18 o 
   6  -3   4       53.18       50.75      6.71 o 
   7  -3   4      179.56      154.30     11.13 o 
   8  -3   4        5.79       16.19     15.55 o 
  -8  -2   4      256.28      276.59     20.79 o 
  -7  -2   4       42.94       41.38      8.83 o 
  -6  -2   4      427.49      429.71     13.63 o 
  -5  -2   4      129.25      128.69     10.38 o 
  -4  -2   4       96.12      100.64      4.96 o 
  -3  -2   4      284.62      278.51      5.46 o 
  -2  -2   4      410.32      384.36      6.33 o 
  -1  -2   4      198.75      230.93      3.91 o 
   0  -2   4      418.28      420.71      4.99 o 
   1  -2   4     5367.97     5440.01     66.11 o 
   2  -2   4      208.64      126.40      9.07 o 
   3  -2   4     3137.52     3057.25     48.01 o 
   4  -2   4     2241.24     2209.18     36.74 o 
   5  -2   4      508.17      504.88     12.45 o 
   6  -2   4      359.32      377.42     16.33 o 
   7  -2   4       22.23       15.07     13.21 o 
   8  -2   4      213.25      243.70     25.81 o 
  -8  -1   4       41.94       39.23     10.71 o 
  -7  -1   4      298.11      302.33     10.62 o 
  -6  -1   4      547.21      526.13     15.28 o 
  -5  -1   4      534.43      511.92     14.22 o 
  -4  -1   4      570.35      627.39     11.47 o 
  -3  -1   4       90.43       97.38      3.08 o 
  -2  -1   4      493.88      529.20      7.11 o 
  -1  -1   4      722.50      747.04      8.96 o 
   0  -1   4      769.76      785.44      9.61 o 
   1  -1   4      899.36      569.79     19.20 o 
   2  -1   4     1986.73     1975.17     25.54 o 
   3  -1   4      862.91      907.86     14.80 o 
   4  -1   4     2133.86     2132.08     28.52 o 
   5  -1   4     1135.04     1145.12     21.08 o 
   6  -1   4      249.18      223.92     12.80 o 
   7  -1   4      533.48      543.36     33.29 o 
   8  -1   4        2.99        8.30     14.82 o 
  -8   0   4      129.87      117.27     11.97 o 
  -7   0   4      341.77      353.02     15.81 o 
  -6   0   4      195.23      185.46     10.61 o 
  -5   0   4     1920.97     1900.38     32.58 o 
  -4   0   4      453.67      463.81     10.97 o 
  -3   0   4     2589.20     2634.17     36.64 o 
  -2   0   4      396.72      385.90      6.06 o 
  -1   0   4      784.07      838.09      9.95 o 
   0   0   4     1661.05     1892.12     21.72 o 
   1   0   4     3156.83     3286.02     40.14 o 
   2   0   4      574.95      344.15      9.17 o 
   3   0   4      739.96      728.49     11.06 o 
   4   0   4      721.17      725.89     12.46 o 
   5   0   4      264.63      271.50      9.32 o 
   6   0   4      409.92      380.49     25.35 o 
   7   0   4        6.81       14.24     12.15 o 
  -8   1   4       21.09       14.46      7.90 o 
  -7   1   4      465.05      457.06     24.24 o 
  -6   1   4      217.85      237.68      8.17 o 
  -5   1   4      105.83      108.88      6.08 o 
  -4   1   4     1762.33     1757.36     23.79 o 
  -3   1   4      669.71      730.55     13.61 o 
  -2   1   4     2130.78     2194.46     27.80 o 
  -1   1   4       41.91       40.21      1.79 o 
   0   1   4      686.70      767.80      9.82 o 
   1   1   4     1376.50      748.48     51.00 o 
   2   1   4      943.74      920.55     10.66 o 
   3   1   4      132.67      136.39      5.78 o 
   4   1   4     1078.25     1051.85     19.85 o 
   5   1   4      142.63      136.93     10.53 o 
   6   1   4       47.44       48.46      7.36 o 
   7   1   4      315.92      317.10     26.00 o 
  -8   2   4      271.91      294.99     16.38 o 
  -7   2   4      154.86      164.09     12.53 o 
  -6   2   4      851.93      829.68     16.63 o 
  -5   2   4      510.56      485.25     17.31 o 
  -4   2   4      103.98      103.57      7.90 o 
  -3   2   4      831.27      797.01     13.76 o 
  -2   2   4     3673.84     3890.49     52.98 o 
  -1   2   4      619.03      628.83      7.97 o 
   0   2   4      531.02      511.94      6.39 o 
   1   2   4     1893.97     2060.67     32.87 o 
   2   2   4     1381.50      675.61     18.08 o 
   3   2   4      650.53      637.24      7.86 o 
   4   2   4      250.13      231.75      7.52 o 
   5   2   4      211.31      212.77     13.62 o 
   6   2   4      250.52      241.20     15.57 o 
   7   2   4        9.01       18.17     10.33 o 
  -8   3   4       19.30        9.00      8.80 o 
  -7   3   4      453.53      442.70     19.74 o 
  -6   3   4      776.71      784.38     16.31 o 
  -5   3   4      187.29      188.66      7.34 o 
  -4   3   4     1238.40     1165.57     22.03 o 
  -3   3   4      265.34      255.10      6.82 o 
  -2   3   4      343.15      314.10      6.78 o 
  -1   3   4       25.73       26.83      3.93 o 
   0   3   4       84.20      178.21      4.11 o 
   2   3   4       87.78       96.72      9.03 o 
   3   3   4      147.24      122.26      5.47 o 
   4   3   4     1498.72     1412.99     44.93 o 
   5   3   4      167.66      156.40     14.55 o 
   6   3   4       10.45       -4.46      9.28 o 
   7   3   4      621.65      559.85     26.61 o 
  -8   4   4      141.62      155.92     14.50 o 
  -7   4   4      529.57      526.98     23.76 o 
  -6   4   4      334.23      326.29     13.23 o 
  -5   4   4     1216.15     1173.44     20.99 o 
  -4   4   4       27.38       26.05      3.72 o 
  -3   4   4     1211.57     1155.71     18.83 o 
  -2   4   4      929.74      913.83     15.16 o 
  -1   4   4      437.40      423.16      7.73 o 
   0   4   4      649.31      613.26      8.86 o 
   2   4   4       31.54       43.92      5.93 o 
   3   4   4       12.17       16.68      3.48 o 
   4   4   4      886.60      848.44     40.68 o 
   5   4   4      644.42      548.71     26.11 o 
   6   4   4      405.57      364.30     22.60 o 
   7   4   4       12.21       -8.02     12.15 o 
  -8   5   4       45.63       39.90      9.04 o 
  -7   5   4      242.76      239.08     13.13 o 
  -6   5   4     1424.25     1432.24     33.38 o 
  -5   5   4        2.13        4.69      3.83 o 
  -4   5   4     1877.70     1842.36     29.14 o 
  -3   5   4      464.24      413.39      8.67 o 
  -2   5   4     1252.43     1183.60     17.05 o 
  -1   5   4      300.78      272.75      6.08 o 
   0   5   4      234.52      264.50      4.88 o 
   1   5   4     1399.82     1688.27     30.70 o 
   2   5   4       80.28      120.79      4.62 o 
   3   5   4      121.67      141.58      9.75 o 
   4   5   4       60.18       64.21     15.48 o 
   5   5   4      166.00      197.86     18.34 o 
   6   5   4        5.86       -3.34     12.06 o 
   7   5   4      328.94      323.22     23.30 o 
  -8   6   4       87.38       96.48     14.43 o 
  -7   6   4       53.46       47.91     13.04 o 
  -6   6   4      127.46      152.18     14.45 o 
  -5   6   4      734.08      685.66     17.21 o 
  -4   6   4       99.51      107.22      7.05 o 
  -3   6   4     1207.72     1166.10     19.80 o 
  -2   6   4      875.13      797.55     13.92 o 
  -1   6   4      544.55      522.74     10.83 o 
   0   6   4     1100.75     1086.78     15.55 o 
   1   6   4        3.91       17.21      2.80 o 
   2   6   4     1029.67     1079.09     18.36 o 
   3   6   4      106.65      114.48      7.85 o 
   4   6   4       13.82       13.39      6.28 o 
   5   6   4       33.05       26.11     12.84 o 
   6   6   4       46.53       15.52     14.74 o 
   7   6   4       61.05       60.97     17.69 o 
  -7   7   4       56.10       52.11     12.45 o 
  -6   7   4      130.56      125.73     13.40 o 
  -5   7   4       25.50       18.55      8.32 o 
  -4   7   4      419.46      401.81     12.43 o 
  -3   7   4      734.48      714.82     14.43 o 
  -2   7   4      933.68      905.92     15.07 o 
  -1   7   4      660.35      619.76     10.00 o 
   0   7   4      129.58      137.46      7.32 o 
   1   7   4     1290.23     1343.10     19.73 o 
   2   7   4        4.15       29.17      4.94 o 
   3   7   4      381.74      359.74     13.32 o 
   4   7   4      411.52      407.13     18.15 o 
   5   7   4       78.61       89.11     16.91 o 
   6   7   4        3.79        4.74     15.94 o 
  -7   8   4       85.58       72.88     13.96 o 
  -6   8   4      152.01      155.52     15.71 o 
  -5   8   4      102.59      101.05     12.56 o 
  -4   8   4        0.09        7.00      4.80 o 
  -3   8   4      156.99      178.10      7.84 o 
  -2   8   4     1199.85     1170.54     18.17 o 
  -1   8   4      307.74      328.66     11.23 o 
   0   8   4      983.48      895.48     17.59 o 
   1   8   4        0.87       17.70      4.15 o 
   2   8   4      145.68      171.27      9.49 o 
   3   8   4        4.36        1.97      8.33 o 
   4   8   4        9.84        2.96      8.72 o 
   5   8   4       18.32        1.22     14.13 o 
   6   8   4        1.14       -8.33     17.41 o 
  -6   9   4      190.25      203.23     23.73 o 
  -5   9   4        6.18        8.55      9.19 o 
  -4   9   4      431.98      413.96     15.73 o 
  -3   9   4       14.71       19.29      5.01 o 
  -2   9   4       74.78       92.55      7.53 o 
  -1   9   4      668.56      635.25     17.04 o 
   0   9   4       37.24       40.32      6.25 o 
   1   9   4     1197.98     1178.53     36.68 o 
   2   9   4       24.13       42.92      6.16 o 
   3   9   4       11.43       -3.63      8.43 o 
   4   9   4      101.37       77.72     12.46 o 
   5   9   4        0.71      -11.62     15.55 o 
  -6  10   4       20.75        7.62     22.52 o 
  -5  10   4      123.42      122.00     22.16 o 
  -4  10   4       29.67       31.14      8.48 o 
  -3  10   4      658.86      601.92     23.27 o 
  -2  10   4      343.64      346.26     12.85 o 
  -1  10   4       95.34       95.66      9.40 o 
   0  10   4      502.83      501.56     17.46 o 
   1  10   4      109.62      101.79      7.44 o 
   2  10   4      350.53      348.95     19.68 o 
   3  10   4        8.27       -0.02     10.15 o 
   4  10   4        2.37        6.42     10.16 o 
   5  10   4       17.73      -13.26     19.14 o 
  -5  11   4        7.55       -5.74     10.74 o 
  -4  11   4       33.58       30.13      9.18 o 
  -3  11   4       77.22       88.54     19.46 o 
  -2  11   4       62.26       67.45     11.07 o 
  -1  11   4      340.04      325.28     11.33 o 
   0  11   4       51.26       61.74      9.11 o 
   1  11   4      397.69      400.62     32.20 o 
   2  11   4       61.64       80.45     12.28 o 
   3  11   4      180.74      196.63     13.53 o 
   4  11   4       40.51       58.32     23.94 o 
  -4  12   4        2.95       -4.22     23.97 o 
  -3  12   4       73.78       72.74     21.30 o 
  -2  12   4      270.50      232.87     15.54 o 
  -1  12   4        1.16        4.89      7.07 o 
   0  12   4      326.90      337.11     14.93 o 
   1  12   4      148.84      136.84     18.84 o 
   2  12   4       56.82       45.67     16.44 o 
   3  12   4       61.30       46.08     17.30 o 
  -2  13   4        6.92        7.41     10.50 o 
  -1  13   4       49.20       60.68      9.08 o 
   0  13   4       26.18        6.93     14.40 o 
   1  13   4      160.98      169.24     21.46 o 
   0 -14   5        2.44        5.19      9.29 o 
   1 -14   5       85.41       76.63     17.05 o 
  -3 -13   5        0.22       -2.32     15.69 o 
  -2 -13   5       28.45       32.03      8.90 o 
  -1 -13   5      113.30      100.27     10.47 o 
   0 -13   5        9.03       10.51      6.25 o 
   1 -13   5        6.23        9.31     13.43 o 
   2 -13   5        5.39       -6.19      8.77 o 
   3 -13   5        3.83       14.04     14.55 o 
  -4 -12   5        0.27       -9.20      8.78 o 
  -3 -12   5      116.48      134.55     11.58 o 
  -2 -12   5       12.27       14.06      7.73 o 
  -1 -12   5        1.15        3.31      4.81 o 
   0 -12   5       81.80      160.67     12.59 o 
   1 -12   5       89.50       84.33      7.72 o 
   2 -12   5        2.53       23.23      8.68 o 
   3 -12   5       12.83        4.92      6.98 o 
   4 -12   5        2.43        0.24      7.28 o 
  -5 -11   5        6.29        5.31     10.94 o 
  -4 -11   5       10.31        9.77      8.79 o 
  -3 -11   5       38.16       34.72      6.38 o 
  -2 -11   5        7.45        5.77      5.87 o 
  -1 -11   5       26.05       23.70      4.89 o 
   0 -11   5       36.26       47.12      5.36 o 
   1 -11   5       13.97       16.90      4.61 o 
   2 -11   5      215.25      222.33     13.44 o 
   3 -11   5       12.74        7.84      5.90 o 
   4 -11   5      191.71      191.64     13.13 o 
   5 -11   5      179.82      195.24     33.77 o 
  -6 -10   5      144.63      125.00     19.72 o 
  -5 -10   5        2.25        5.69      8.04 o 
  -4 -10   5       16.80       18.34      6.55 o 
  -3 -10   5        2.24       -1.21      4.90 o 
  -2 -10   5       15.76       16.52      5.32 o 
  -1 -10   5       90.31       91.85      5.86 o 
   0 -10   5       55.89       65.57      5.32 o 
   1 -10   5       97.42      104.59      7.84 o 
   2 -10   5        5.41        7.26      3.95 o 
   3 -10   5      483.00      445.74     13.66 o 
   4 -10   5       32.05       24.81     19.80 o 
   5 -10   5      247.49      270.13     29.55 o 
   6 -10   5      201.31      236.19     20.20 o 
  -6  -9   5       39.22       43.60      9.94 o 
  -5  -9   5      137.56      167.79     21.21 o 
  -4  -9   5       47.40       48.62      7.15 o 
  -3  -9   5      223.18      218.77     11.35 o 
  -2  -9   5       24.57       29.08      4.75 o 
  -1  -9   5       15.67       22.99      3.95 o 
   0  -9   5       19.36       26.07      3.60 o 
   1  -9   5       17.09       19.36      3.33 o 
   2  -9   5      317.66      293.81      8.23 o 
   3  -9   5       26.30       29.17      5.18 o 
   4  -9   5      361.73      374.76     19.18 o 
   5  -9   5      213.43      220.94     17.58 o 
   6  -9   5       99.03      100.64     16.17 o 
  -7  -8   5       59.18       81.38     14.15 o 
  -6  -8   5      110.73      129.53     12.84 o 
  -5  -8   5      264.51      257.63     14.10 o 
  -4  -8   5      185.58      174.05     19.66 o 
  -3  -8   5      595.27      564.02     15.47 o 
  -2  -8   5       15.98       19.82      4.07 o 
  -1  -8   5      304.35      319.83      7.09 o 
   0  -8   5      411.74      388.35      7.21 o 
   1  -8   5       36.61       53.10      6.06 o 
   2  -8   5        3.69        0.52      3.15 o 
   3  -8   5      461.43      404.00     12.43 o 
   4  -8   5      168.65      170.83     16.33 o 
   5  -8   5       41.89       39.38     10.24 o 
   6  -8   5      228.94      238.19     18.24 o 
   7  -8   5       39.37       71.27     13.94 o 
  -7  -7   5      229.33      233.99     21.41 o 
  -6  -7   5       85.92       98.04     10.57 o 
  -5  -7   5        7.02       18.08      5.16 o 
  -4  -7   5      598.59      586.35     13.64 o 
  -3  -7   5      143.53      136.15      5.91 o 
  -2  -7   5      941.27      851.80     14.29 o 
  -1  -7   5      435.90      430.40      7.80 o 
   0  -7   5     1590.68     1527.49     16.64 o 
   1  -7   5     1250.73     1195.50     15.36 o 
   2  -7   5       14.76       14.98      2.96 o 
   3  -7   5        7.33        4.64      4.29 o 
   4  -7   5      131.06      133.07      9.16 o 
   5  -7   5      394.38      386.93     18.87 o 
   6  -7   5       53.82       30.86      9.93 o 
   7  -7   5      134.30      151.23     16.13 o 
  -7  -6   5      149.43      183.10     10.97 o 
  -6  -6   5      492.46      506.16     14.95 o 
  -5  -6   5      475.76      431.89     12.94 o 
  -4  -6   5      166.06      169.81      9.43 o 
  -3  -6   5      999.63     1036.41     16.62 o 
  -2  -6   5        9.82       12.10      2.79 o 
  -1  -6   5      398.26      382.03      5.64 o 
   0  -6   5      350.41      376.95      5.41 o 
   1  -6   5        5.34        8.43      2.69 o 
   2  -6   5      741.01      718.98     12.31 o 
   3  -6   5        5.87        8.53      3.97 o 
   4  -6   5       30.64       21.58      5.04 o 
   5  -6   5       20.74       18.86      6.58 o 
   6  -6   5      430.32      431.67     24.44 o 
   7  -6   5       20.73        9.55      9.88 o 
  -8  -5   5       19.51       20.93      8.56 o 
  -7  -5   5       51.49       59.13      8.83 o 
  -6  -5   5      146.48      166.65     14.92 o 
  -5  -5   5       31.05       46.45      5.52 o 
  -4  -5   5     1414.75     1316.84     21.75 o 
  -3  -5   5       67.35       70.50      5.19 o 
  -2  -5   5      704.90      644.54     12.61 o 
  -1  -5   5     1360.21     1324.60     14.14 o 
   0  -5   5      500.55      549.00      9.19 o 
   1  -5   5      128.73      110.39      3.85 o 
   2  -5   5      806.93      823.61     13.17 o 
   3  -5   5       45.66       46.18      6.07 o 
   4  -5   5      395.31      407.52     11.83 o 
   5  -5   5        0.64        4.86      4.81 o 
   6  -5   5       27.21       26.09      8.35 o 
   7  -5   5      180.99      194.03     32.22 o 
   8  -5   5        0.23        1.57      9.74 o 
  -8  -4   5       53.20       37.93     14.52 o 
  -7  -4   5       85.99       94.83      9.28 o 
  -6  -4   5      343.90      339.97     12.94 o 
  -5  -4   5      879.48      877.03     16.48 o 
  -4  -4   5       39.26       52.94      4.28 o 
  -3  -4   5     2211.20     2140.90     26.39 o 
  -2  -4   5      203.42      182.99      4.31 o 
  -1  -4   5      369.36      321.83      6.67 o 
   0  -4   5     1760.95     1734.64     17.49 o 
   1  -4   5       27.25       50.27      7.39 o 
   2  -4   5      307.71      282.52      6.44 o 
   3  -4   5      201.77      201.95      6.28 o 
   4  -4   5       10.77       11.23      4.17 o 
   5  -4   5      102.20      125.42      7.49 o 
   6  -4   5      124.77      154.38     12.40 o 
   7  -4   5       85.11       25.03     10.15 o 
   8  -4   5      142.79      183.02     41.25 o 
  -8  -3   5        0.71        3.52      8.22 o 
  -7  -3   5       96.74      128.29     11.89 o 
  -6  -3   5      280.03      276.49      9.97 o 
  -5  -3   5        3.51        1.58      3.64 o 
  -4  -3   5     2166.24     2124.52     28.38 o 
  -3  -3   5       48.30       58.83      3.12 o 
  -2  -3   5      869.18      803.66     13.14 o 
  -1  -3   5     1775.30     1687.21     17.96 o 
   0  -3   5     1352.76     1398.63     17.60 o 
   1  -3   5     1711.65     1711.59     20.39 o 
   2  -3   5      215.46      238.73      5.62 o 
   3  -3   5     1128.74     1095.91     17.85 o 
   4  -3   5      528.15      518.47     21.95 o 
   5  -3   5       44.24       70.72      7.67 o 
   6  -3   5      124.42      141.23     13.25 o 
   7  -3   5      191.08      199.12     13.06 o 
   8  -3   5       28.62        9.39     15.72 o 
  -8  -2   5       69.40       64.82     10.23 o 
  -7  -2   5       30.12       31.61     10.19 o 
  -6  -2   5      193.62      208.16      8.64 o 
  -5  -2   5     2117.96     2058.93     40.43 o 
  -4  -2   5      162.72      169.51      5.51 o 
  -3  -2   5     3322.76     3362.36     38.87 o 
  -2  -2   5     2287.65     2415.61     28.39 o 
  -1  -2   5      653.56      598.35      7.80 o 
   0  -2   5     2093.51     2046.01     20.72 o 
   1  -2   5     1409.45     1523.15     17.03 o 
   2  -2   5     2467.51     2483.26     32.12 o 
   3  -2   5       61.12       61.77      4.13 o 
   4  -2   5     1867.14     1767.69     30.71 o 
   5  -2   5      142.92      145.53      7.20 o 
   6  -2   5       10.52        9.77      5.31 o 
   7  -2   5       63.02       68.28     22.31 o 
   8  -2   5       67.70       80.97     18.97 o 
  -8  -1   5       22.56       25.06     14.13 o 
  -7  -1   5      289.21      294.28     15.15 o 
  -6  -1   5        9.25       12.28      5.01 o 
  -5  -1   5        5.18        0.28      3.43 o 
  -4  -1   5     2455.47     2366.48     34.12 o 
  -3  -1   5      200.95      216.33      4.70 o 
  -2  -1   5     2746.69     2722.46     31.77 o 
  -1  -1   5     2567.24     2551.26     29.32 o 
   0  -1   5     1652.24     1667.53     19.72 o 
   1  -1   5     1265.04     1158.49     14.62 o 
   2  -1   5       13.43       11.42      1.94 o 
   3  -1   5     1511.27     1487.62     22.38 o 
   4  -1   5       85.11       92.39      5.67 o 
   5  -1   5      216.57      213.86     17.05 o 
   6  -1   5       28.23       15.51      7.70 o 
   7  -1   5       21.49        5.47     12.23 o 
   8  -1   5       20.67        9.14     14.38 o 
  -8   0   5       22.25       26.99      8.82 o 
  -7   0   5       19.64       14.69      7.33 o 
  -6   0   5      251.22      261.63     11.08 o 
  -5   0   5      622.22      589.11     13.68 o 
  -4   0   5        1.71       -0.92      2.09 o 
  -3   0   5      550.16      474.61      7.61 o 
  -2   0   5     1502.91     1543.32     19.02 o 
  -1   0   5     1418.46     1446.16     16.35 o 
   0   0   5     2227.15     2400.77     25.74 o 
   1   0   5       15.55       11.00      1.64 o 
   2   0   5     3169.14     3211.62     40.52 o 
   3   0   5      706.15      667.48     11.48 o 
   4   0   5     1088.76     1075.75     20.32 o 
   5   0   5      304.51      303.49     10.35 o 
   6   0   5        7.66      -10.32      6.13 o 
   7   0   5       79.83       81.03     17.08 o 
  -8   1   5       86.20       72.07     11.87 o 
  -7   1   5       46.40       46.87      8.83 o 
  -6   1   5        6.04        4.41      4.80 o 
  -5   1   5       62.40       64.16      6.11 o 
  -4   1   5     1750.85     1663.94     40.38 o 
  -3   1   5       58.01       69.83      3.05 o 
  -2   1   5      468.07      424.42      6.84 o 
  -1   1   5      813.76      770.43      9.64 o 
   0   1   5     1807.39     1897.32     22.29 o 
   1   1   5     1145.93     1089.72     19.93 o 
   2   1   5      553.26      606.76      8.54 o 
   3   1   5     1506.51     1544.33     20.03 o 
   4   1   5     2020.12     2063.30     39.12 o 
   5   1   5      197.93      198.67     14.81 o 
   6   1   5      247.16      225.87     15.69 o 
   7   1   5       31.61       37.00     10.92 o 
  -8   2   5       62.13       62.00     10.94 o 
  -7   2   5      144.00      153.03     12.74 o 
  -6   2   5      174.07      175.05      7.71 o 
  -5   2   5       22.68       23.99      6.08 o 
  -4   2   5      161.17      164.27      6.84 o 
  -3   2   5      565.58      541.13     10.74 o 
  -2   2   5     2496.60     2700.14     34.56 o 
  -1   2   5      143.37      148.93      4.47 o 
   0   2   5     2902.05     2940.79     28.32 o 
   1   2   5       12.18       15.93      2.50 o 
   2   2   5     1890.53     1822.55     23.18 o 
   3   2   5      375.45      400.69     11.97 o 
   4   2   5      283.58      263.81     10.67 o 
   5   2   5     1562.44     1372.08     50.33 o 
   6   2   5       21.78       31.46     10.51 o 
   7   2   5      595.43      615.69     28.84 o 
  -8   3   5       74.49       81.25     12.12 o 
  -7   3   5       97.69       92.04     12.01 o 
  -6   3   5      161.65      184.16     14.13 o 
  -5   3   5      144.94      153.34      7.83 o 
  -4   3   5      428.50      416.92     11.19 o 
  -3   3   5       17.15       12.51      2.82 o 
  -2   3   5     1342.13     1377.28     19.34 o 
  -1   3   5     5394.80     5669.07     64.04 o 
   0   3   5      634.59      741.56     10.67 o 
   1   3   5     3927.27     3737.79     92.27 o 
   2   3   5     1694.66     1825.78     25.23 o 
   3   3   5     1667.91     1656.64     34.25 o 
   4   3   5      380.24      379.52     19.00 o 
   5   3   5      135.26      127.39     14.27 o 
   6   3   5      173.34      178.08     15.77 o 
   7   3   5       27.88        3.92     11.87 o 
  -8   4   5      181.99      162.56     15.28 o 
  -7   4   5      138.47      147.76     10.98 o 
  -6   4   5      425.56      444.45     15.71 o 
  -5   4   5        6.73       12.81      4.75 o 
  -4   4   5      386.49      395.15     11.27 o 
  -3   4   5      305.77      293.14      7.69 o 
  -2   4   5       50.74       49.03      2.89 o 
  -1   4   5     1231.86     1249.89     17.87 o 
   0   4   5     1643.50     1724.99     21.25 o 
   1   4   5        3.05        3.41      1.30 o 
   2   4   5     1343.23     1376.89     21.13 o 
   3   4   5     1001.24      989.47     21.45 o 
   4   4   5      251.75      257.29     12.15 o 
   5   4   5      443.14      389.60     22.63 o 
   6   4   5       61.70       35.98     12.74 o 
   7   4   5      136.50      131.80     18.19 o 
  -8   5   5       79.29       88.59     10.80 o 
  -7   5   5      216.76      229.85     13.43 o 
  -6   5   5      128.23      164.78     15.60 o 
  -5   5   5      452.93      447.51     15.62 o 
  -4   5   5      227.41      212.32      7.71 o 
  -3   5   5      253.04      236.96      6.69 o 
  -2   5   5      598.11      568.38     10.26 o 
  -1   5   5      598.58      617.98     10.71 o 
   0   5   5      262.77      308.65      9.31 o 
   1   5   5      583.88      575.87     17.17 o 
   2   5   5      571.62      579.42     11.64 o 
   3   5   5      303.23      289.53     13.48 o 
   4   5   5      615.77      623.78     34.89 o 
   5   5   5       17.58       15.02     11.54 o 
   6   5   5      334.04      315.34     22.96 o 
   7   5   5        6.30       26.44     15.60 o 
  -8   6   5      160.94      179.76     16.94 o 
  -7   6   5      118.85      140.75     48.47 o 
  -6   6   5      623.95      601.25     19.72 o 
  -5   6   5       18.73       25.15      5.94 o 
  -4   6   5      842.03      823.34     18.60 o 
  -3   6   5      234.27      196.34      7.09 o 
  -2   6   5      183.30      185.01      6.44 o 
  -1   6   5      285.26      288.92      8.43 o 
   0   6   5      602.14      655.28     10.14 o 
   1   6   5       38.65       58.43     10.42 o 
   2   6   5       36.95       34.93      4.70 o 
   3   6   5      159.77      184.53      9.87 o 
   4   6   5        7.89        4.89      7.60 o 
   5   6   5      296.28      302.95     23.69 o 
   6   6   5       38.62       32.88     15.27 o 
  -7   7   5      111.51      109.83     14.73 o 
  -6   7   5      190.35      201.69     18.84 o 
  -5   7   5      298.98      292.47     16.89 o 
  -4   7   5      163.05      159.20     12.81 o 
  -3   7   5      585.26      553.29     13.32 o 
  -2   7   5      163.01      160.58      5.96 o 
  -1   7   5      547.69      586.14     10.71 o 
   0   7   5       87.01       97.95      5.57 o 
   1   7   5      587.74      587.43     16.37 o 
   2   7   5      649.10      631.06     18.63 o 
   3   7   5        4.66       -3.84      5.45 o 
   4   7   5      272.61      290.48     24.13 o 
   5   7   5       16.24       20.96     15.72 o 
   6   7   5      170.31      195.19     24.16 o 
  -7   8   5       18.47       11.80     11.13 o 
  -6   8   5      264.08      284.42     27.19 o 
  -5   8   5        2.66       -1.79      7.80 o 
  -4   8   5       77.13       84.64     12.39 o 
  -3   8   5       37.30       31.89      4.95 o 
  -2   8   5       31.98       35.16      4.58 o 
  -1   8   5      398.52      342.83     11.75 o 
   0   8   5      107.84      113.04      5.93 o 
   1   8   5        6.12        7.42      3.59 o 
   2   8   5      522.69      489.56     13.69 o 
   3   8   5      200.78      197.94     20.98 o 
   4   8   5       18.47       28.82     16.61 o 
   5   8   5      308.59      289.73     26.86 o 
   6   8   5       47.24       74.23     21.56 o 
  -6   9   5        5.14        6.71     10.73 o 
  -5   9   5      580.70      565.19     25.24 o 
  -4   9   5       99.60      108.92     10.50 o 
  -3   9   5      375.18      378.90     14.76 o 
  -2   9   5        6.65        8.50      6.46 o 
  -1   9   5       26.89       25.05      5.97 o 
   0   9   5       75.76       79.15      7.19 o 
   1   9   5       24.38       32.75      7.71 o 
   2   9   5       11.86       12.45      5.63 o 
   3   9   5      109.20      116.22     27.37 o 
   4   9   5       35.34       29.42     19.09 o 
   5   9   5        1.36      -33.48     16.74 o 
  -6  10   5      269.13      337.15     23.43 o 
  -5  10   5      120.94      121.14     17.12 o 
  -4  10   5      395.49      388.04     26.03 o 
  -3  10   5      225.66      226.29     15.82 o 
  -2  10   5      134.56      156.66      9.65 o 
  -1  10   5      201.33      213.74      9.37 o 
   0  10   5       40.21       45.84      9.16 o 
   1  10   5       16.71       14.97      6.58 o 
   2  10   5        6.23       -2.33      6.07 o 
   3  10   5       11.91       -3.31      9.88 o 
   4  10   5        2.66      -31.79     17.25 o 
  -5  11   5      199.56      215.46     19.91 o 
  -4  11   5      129.48      137.76     14.92 o 
  -3  11   5      433.61      403.61     51.45 o 
  -2  11   5      303.12      316.00     18.04 o 
  -1  11   5       51.80       54.21      8.23 o 
   0  11   5      370.42      377.67     13.81 o 
   1  11   5        2.53       19.51      7.35 o 
   2  11   5       11.87       18.97     10.54 o 
   3  11   5       10.36        4.21     18.65 o 
   4  11   5        1.36       45.50     22.65 o 
  -4  12   5       25.17       19.43     12.56 o 
  -3  12   5        2.40       -2.86     10.79 o 
  -2  12   5       65.76       57.00     12.02 o 
  -1  12   5      165.01      157.10     16.50 o 
   0  12   5       24.18       13.32     13.98 o 
   1  12   5      160.01      163.51     20.31 o 
   2  12   5       82.14       79.44     18.45 o 
  -2  13   5       28.68       26.40     16.33 o 
  -1  13   5        3.02       -8.14      7.37 o 
   0  13   5       22.68       19.31     14.91 o 
  -3 -13   6        0.11      -12.76     14.01 o 
  -2 -13   6      173.54      183.63     15.81 o 
  -1 -13   6       48.09       51.41     10.40 o 
   0 -13   6      387.46      396.89     13.13 o 
   1 -13   6       40.32       32.81     10.06 o 
   2 -13   6        1.47       16.03      9.36 o 
   3 -13   6        0.79        2.28     13.54 o 
  -4 -12   6       18.53       27.53     12.15 o 
  -3 -12   6        1.56        8.53      8.15 o 
  -2 -12   6       17.19       17.24      7.85 o 
  -1 -12   6      101.93      114.51      7.22 o 
   0 -12   6      124.36      131.23      7.69 o 
   1 -12   6      129.76      142.03     12.77 o 
   2 -12   6      380.79      319.21     13.69 o 
   3 -12   6        4.25       -6.80     10.22 o 
   4 -12   6        2.13       -0.53      7.43 o 
  -5 -11   6       16.60      -10.50     24.63 o 
  -4 -11   6      196.06      195.57     27.99 o 
  -3 -11   6       56.23       46.18      7.44 o 
  -2 -11   6      248.49      255.50     13.65 o 
  -1 -11   6      296.44      320.78      9.74 o 
   0 -11   6       82.31      113.10      6.68 o 
   1 -11   6      339.38      317.98      9.60 o 
   2 -11   6       57.03       60.98      6.11 o 
   3 -11   6      157.17      162.18     10.78 o 
   4 -11   6        6.06       10.90      7.58 o 
   5 -11   6       25.60       13.81      8.48 o 
  -6 -10   6       14.88       15.03     11.92 o 
  -5 -10   6       43.34       32.22      9.71 o 
  -4 -10   6        2.20       -1.39      6.28 o 
  -3 -10   6      334.66      342.45     11.10 o 
  -2 -10   6       80.58       84.55      7.09 o 
  -1 -10   6      321.97      307.01      9.14 o 
   0 -10   6      315.75      311.84      9.06 o 
   1 -10   6       10.33       14.40      3.99 o 
   2 -10   6      499.83      473.47     11.24 o 
   3 -10   6        5.32        3.06      4.90 o 
   4 -10   6       67.83       65.95     14.25 o 
   5 -10   6       31.48       35.90     21.30 o 
   6 -10   6        0.08      -19.91     10.61 o 
  -6  -9   6       44.07       63.76     10.79 o 
  -5  -9   6       16.08        2.28      7.80 o 
  -4  -9   6        6.77        4.08      5.84 o 
  -3  -9   6      133.15      134.07      7.44 o 
  -2  -9   6      424.58      406.19     10.76 o 
  -1  -9   6      396.11      396.72      9.03 o 
   0  -9   6      137.64      165.25      6.11 o 
   1  -9   6      745.90      701.45     13.46 o 
   2  -9   6       10.37       14.39      4.04 o 
   3  -9   6      326.69      322.85     12.76 o 
   4  -9   6       49.22       28.00      9.74 o 
   5  -9   6      173.57      210.73     28.75 o 
   6  -9   6       54.18       41.70     13.04 o 
  -7  -8   6        7.14        4.08     10.85 o 
  -6  -8   6      258.90      257.31     14.29 o 
  -5  -8   6        7.17        3.75      5.18 o 
  -4  -8   6       51.22       63.52      6.31 o 
  -3  -8   6        7.02        8.15      3.88 o 
  -2  -8   6      136.08      134.70      4.84 o 
  -1  -8   6       64.94       71.25      4.31 o 
   0  -8   6       59.45       83.77     17.69 o 
   1  -8   6       12.96       10.99      2.60 o 
   2  -8   6      920.86      880.15     15.19 o 
   3  -8   6        1.93        0.32      4.64 o 
   4  -8   6      443.35      435.45     16.98 o 
   5  -8   6      215.34      228.45     32.59 o 
   6  -8   6       52.68       41.50     12.06 o 
   7  -8   6       24.85       26.70     14.07 o 
  -7  -7   6       27.39       32.11      8.19 o 
  -6  -7   6       19.01       25.11      5.86 o 
  -5  -7   6      201.45      210.76     10.36 o 
  -4  -7   6      190.39      175.08      8.99 o 
  -3  -7   6       54.53       56.24      4.48 o 
  -2  -7   6       33.83       41.65      3.83 o 
  -1  -7   6     1243.59     1315.47     29.71 o 
   0  -7   6       34.38       32.90      2.68 o 
   1  -7   6      455.62      435.00      7.98 o 
   2  -7   6        7.88       11.88      3.20 o 
   3  -7   6      221.71      239.98      9.61 o 
   4  -7   6      338.54      310.41     11.50 o 
   5  -7   6      435.39      423.04     20.01 o 
   6  -7   6      353.25      371.69     20.20 o 
   7  -7   6        5.10       27.65     11.68 o 
  -7  -6   6        8.24       -4.94      7.32 o 
  -6  -6   6       58.58       56.64      8.03 o 
  -5  -6   6        4.78       -1.39      4.42 o 
  -4  -6   6       53.15       58.29      5.86 o 
  -3  -6   6      224.92      198.83      6.40 o 
  -2  -6   6       31.76       18.80      5.57 o 
  -1  -6   6       92.10      100.55      3.54 o 
   0  -6   6     1123.08     1198.68     12.94 o 
   1  -6   6        3.80        1.68      1.80 o 
   2  -6   6     2962.24     2896.92     35.18 o 
   3  -6   6       82.87       96.76     10.01 o 
   4  -6   6      272.12      294.44     10.72 o 
   5  -6   6      407.53      398.93     15.83 o 
   6  -6   6       12.98       19.32      9.51 o 
   7  -6   6      160.24      211.87     31.08 o 
  -8  -5   6      304.80      317.02     20.09 o 
  -7  -5   6       26.44       42.14      8.54 o 
  -6  -5   6       21.73        7.36      6.47 o 
  -5  -5   6       89.22       86.04      6.82 o 
  -4  -5   6       54.43       53.61      4.77 o 
  -3  -5   6        3.70        3.60      2.62 o 
  -2  -5   6      326.14      330.16      6.82 o 
  -1  -5   6      353.92      438.18     14.47 o 
   0  -5   6        9.35        8.32      1.72 o 
   1  -5   6      901.31      872.54     10.22 o 
   2  -5   6      171.90      192.25      5.18 o 
   3  -5   6     1640.42     1676.06     30.15 o 
   4  -5   6      400.99      374.65     11.46 o 
   5  -5   6      409.88      420.47     12.95 o 
   6  -5   6      270.88      285.08     27.00 o 
   7  -5   6       46.93       46.30     11.09 o 
  -8  -4   6       72.00       88.71     13.05 o 
  -7  -4   6      156.02      169.19     14.35 o 
  -6  -4   6      402.75      392.65     14.34 o 
  -5  -4   6       52.74       55.70      7.60 o 
  -4  -4   6      114.35      114.09      6.74 o 
  -3  -4   6       87.03       92.14      4.33 o 
  -2  -4   6        6.90        6.08      2.08 o 
  -1  -4   6      538.26      536.48      6.93 o 
   0  -4   6       86.56       90.95      4.19 o 
   1  -4   6        5.60        4.40      1.43 o 
   2  -4   6     1735.14     1709.50     23.58 o 
   3  -4   6      501.12      526.46     11.08 o 
   4  -4   6      651.33      651.52     15.44 o 
   5  -4   6     1362.47     1319.02     26.11 o 
   6  -4   6       86.86       91.03      9.55 o 
   7  -4   6      219.22      241.62     31.26 o 
   8  -4   6       53.08       61.00     11.76 o 
  -8  -3   6      302.68      305.11     17.41 o 
  -7  -3   6      453.27      420.93     38.14 o 
  -6  -3   6      340.51      349.42     11.82 o 
  -5  -3   6     2090.63     2022.16     35.06 o 
  -4  -3   6       28.51       33.16      3.89 o 
  -3  -3   6      838.16      847.23     11.55 o 
  -2  -3   6      827.70      880.41     10.73 o 
  -1  -3   6      635.71      810.39     21.60 o 
   0  -3   6       41.62       53.87      2.08 o 
   1  -3   6      240.24      301.74     13.52 o 
   2  -3   6       32.12       36.73      2.98 o 
   3  -3   6      114.35      131.54      5.18 o 
   4  -3   6      832.54      817.05     17.52 o 
   5  -3   6      238.18      255.86     15.55 o 
   6  -3   6      523.01      529.83     31.72 o 
   7  -3   6        2.13        3.24      8.26 o 
   8  -3   6      141.73      159.74     13.64 o 
  -8  -2   6       14.76       -1.86      8.38 o 
  -7  -2   6       21.02       23.21      8.41 o 
  -6  -2   6      472.16      493.92     15.75 o 
  -5  -2   6      116.61      119.85      6.94 o 
  -4  -2   6     3092.26     2983.09     42.51 o 
  -3  -2   6       10.51       14.99      2.78 o 
  -2  -2   6     1931.05     2100.75     24.27 o 
  -1  -2   6     1028.03     1083.81     12.32 o 
   0  -2   6      479.91      519.12      6.75 o 
   1  -2   6       26.15       44.46      2.25 o 
   2  -2   6     1735.63     1769.66     24.10 o 
   3  -2   6      432.19      398.66      8.67 o 
   4  -2   6       10.97        7.61      3.93 o 
   5  -2   6      812.97      813.00     17.93 o 
   6  -2   6       16.36       16.01      8.27 o 
   7  -2   6      263.28      296.35     17.10 o 
   8  -2   6       58.17       99.39     21.07 o 
  -8  -1   6      170.97      200.31     15.34 o 
  -7  -1   6       97.00      116.57     16.83 o 
  -6  -1   6       14.43       10.81      5.53 o 
  -5  -1   6      322.04      315.32      9.60 o 
  -4  -1   6      785.32      771.98     12.38 o 
  -3  -1   6     2037.58     2005.46     24.65 o 
  -2  -1   6     3041.86     3261.04     35.43 o 
  -1  -1   6     1957.50     2253.32     46.78 o 
   0  -1   6      624.32      620.10      8.32 o 
   1  -1   6     1283.01     1372.37     17.33 o 
   2  -1   6       13.41        8.17      3.34 o 
   3  -1   6      261.86      259.82      6.57 o 
   4  -1   6      473.97      499.58     12.39 o 
   5  -1   6      211.11      214.92      8.62 o 
   6  -1   6      104.39      111.89     17.90 o 
   7  -1   6       22.56       25.33      9.06 o 
   8  -1   6      128.13      172.12     23.69 o 
  -8   0   6       59.18       53.26     10.93 o 
  -7   0   6      148.55      152.23     12.81 o 
  -6   0   6      695.59      729.53     20.11 o 
  -5   0   6      187.29      178.76      9.49 o 
  -4   0   6      536.27      525.05     10.49 o 
  -3   0   6     1671.37     1743.20     21.86 o 
  -2   0   6      121.47      107.45      3.67 o 
  -1   0   6     6141.09     6645.38     65.53 o 
   0   0   6       81.37      100.44      2.76 o 
   1   0   6      100.24       85.18      2.99 o 
   2   0   6     1403.93     1457.27     19.59 o 
   3   0   6       28.82       22.30      2.84 o 
   4   0   6        9.03        7.41      3.84 o 
   5   0   6      438.03      476.48     13.81 o 
   6   0   6       11.12        9.31      7.61 o 
   7   0   6      117.39      123.81     12.54 o 
  -8   1   6       91.58      118.91     13.42 o 
  -7   1   6      239.90      244.45     16.94 o 
  -6   1   6      106.47      117.20      8.88 o 
  -5   1   6     1761.18     1702.08     30.64 o 
  -4   1   6      233.00      225.59      7.82 o 
  -3   1   6      878.61      870.14     13.31 o 
  -2   1   6     3587.74     3697.68     39.95 o 
  -1   1   6      350.89      470.21      8.46 o 
   0   1   6      923.99      930.60     11.58 o 
   1   1   6      422.77      413.51      7.60 o 
   2   1   6       58.02       87.26      3.31 o 
   3   1   6      205.95      220.60     11.55 o 
   4   1   6      406.84      392.03     25.16 o 
   5   1   6      472.73      487.83     24.05 o 
   7   1   6       32.42       30.77     12.71 o 
  -8   2   6      136.78      131.22     19.57 o 
  -7   2   6       21.60       17.76      8.19 o 
  -6   2   6     1176.87     1152.37     24.00 o 
  -5   2   6      112.04      119.69      6.94 o 
  -4   2   6     2573.44     2465.14     41.06 o 
  -3   2   6      888.80      820.33     13.16 o 
  -2   2   6     2099.70     2243.97     25.04 o 
  -1   2   6     4344.56     4378.94     41.83 o 
   0   2   6        3.30        3.44      1.50 o 
   1   2   6     1223.07     1257.43     16.31 o 
   2   2   6       86.46       97.63      3.67 o 
   3   2   6        7.46       14.68      3.96 o 
   4   2   6       45.24       34.22      9.70 o 
   5   2   6      740.76      794.50     34.35 o 
   6   2   6       38.39       24.13     11.87 o 
   7   2   6       76.62       62.47     15.02 o 
  -8   3   6      171.37      200.77     16.72 o 
  -7   3   6      370.29      377.57     31.83 o 
  -6   3   6       10.03        4.32      5.14 o 
  -5   3   6     1254.40     1219.26     24.34 o 
  -4   3   6      343.14      312.79      9.85 o 
  -3   3   6     1164.02     1139.23     17.30 o 
  -2   3   6     1035.58      948.94     13.27 o 
  -1   3   6      915.77     1016.48     13.91 o 
   0   3   6      981.12     1173.84     18.14 o 
   1   3   6       78.15       73.23      3.57 o 
   2   3   6     1133.75     1121.34     19.40 o 
   3   3   6       43.18       47.85      4.84 o 
   4   3   6        7.02        8.97      8.89 o 
   5   3   6       61.64       63.92     12.76 o 
   6   3   6      143.93      143.08     17.47 o 
   7   3   6       66.68       63.62     15.99 o 
  -8   4   6       31.25       37.79     11.02 o 
  -7   4   6       52.52       66.83      9.07 o 
  -6   4   6      445.65      453.16     16.19 o 
  -5   4   6      116.53      118.43      7.30 o 
  -4   4   6      622.88      617.52     14.94 o 
  -3   4   6     1681.21     1606.80     25.24 o 
  -2   4   6      317.63      327.74      6.67 o 
  -1   4   6     2696.16     2561.78     33.73 o 
   0   4   6        2.22       -1.13      2.20 o 
   1   4   6     1836.05     1783.33     29.76 o 
   2   4   6      503.92      515.15     11.57 o 
   3   4   6      450.88      462.59     16.04 o 
   4   4   6      128.15      122.19     15.85 o 
   5   4   6       58.13       56.23     13.68 o 
   6   4   6        4.45      -11.90     11.51 o 
   7   4   6        5.03       -2.48     14.91 o 
  -8   5   6       16.51       30.48     11.15 o 
  -7   5   6       91.75      109.43     10.77 o 
  -6   5   6        9.24       -0.20      6.69 o 
  -5   5   6      149.20      149.88      7.72 o 
  -4   5   6      430.32      391.06     10.57 o 
  -3   5   6      102.48      110.66      5.72 o 
  -2   5   6     2074.53     1951.13     27.03 o 
  -1   5   6      118.10      148.95      5.46 o 
   0   5   6     1404.58     1379.51     19.85 o 
   1   5   6      311.64      296.02      9.20 o 
   2   5   6     1127.40     1038.91     21.11 o 
   3   5   6      412.21      413.34     16.11 o 
   4   5   6        0.36      -10.31     10.01 o 
   5   5   6      345.53      348.00     23.90 o 
   6   5   6        3.26       13.34     14.66 o 
   7   5   6       57.16       45.17     17.80 o 
  -7   6   6       23.00       12.41      7.71 o 
  -6   6   6      155.14      155.29     11.62 o 
  -5   6   6        9.82       21.75      6.25 o 
  -4   6   6       13.83       17.04      5.03 o 
  -3   6   6      209.13      205.70      7.94 o 
  -2   6   6       18.25       15.88      3.57 o 
  -1   6   6     3128.30     3094.34     37.36 o 
   0   6   6       84.03      101.77      5.77 o 
   1   6   6     1892.62     1849.58     32.89 o 
   2   6   6      791.54      733.28     34.80 o 
   3   6   6       87.17       84.57      7.76 o 
   4   6   6      306.75      309.75     21.79 o 
   5   6   6      136.19      183.60     21.56 o 
   6   6   6       57.21       44.50     17.72 o 
  -7   7   6      182.81      198.34     18.25 o 
  -6   7   6       53.41       44.26     11.33 o 
  -5   7   6      404.95      376.98     20.31 o 
  -4   7   6      106.27      119.88      9.43 o 
  -3   7   6      291.56      286.24      9.07 o 
  -2   7   6       31.74       35.84      3.63 o 
  -1   7   6       12.69       19.91      5.18 o 
   0   7   6      998.99      985.66     17.98 o 
   1   7   6      460.68      392.17     10.27 o 
   2   7   6     1407.98     1372.74     30.29 o 
   3   7   6      386.82      345.79     15.28 o 
   4   7   6        2.31      -11.63      7.49 o 
   5   7   6      218.70      254.90     26.41 o 
   6   7   6        7.65       -3.73     16.66 o 
  -7   8   6       43.82       36.32     13.00 o 
  -6   8   6       63.81       81.99     13.86 o 
  -5   8   6        2.28       -8.59      8.19 o 
  -4   8   6      184.98      194.52     11.44 o 
  -3   8   6      312.08      305.78      9.84 o 
  -2   8   6      269.39      271.62      9.16 o 
  -1   8   6      426.88      439.86     13.68 o 
   0   8   6       29.22       34.79      5.71 o 
   1   8   6      315.10      323.42     12.96 o 
   2   8   6      605.13      503.31     28.32 o 
   3   8   6       80.98       97.37     11.74 o 
   4   8   6      126.10      144.84     22.93 o 
   5   8   6       45.18       47.12     19.43 o 
  -6   9   6       34.68       23.11     20.18 o 
  -5   9   6       16.94        6.71      9.70 o 
  -4   9   6        5.18        1.01      7.23 o 
  -3   9   6       58.02       35.98      7.84 o 
  -2   9   6      307.66      310.10     10.25 o 
  -1   9   6       44.86       60.51      7.32 o 
   0   9   6      462.28      441.01     13.98 o 
   1   9   6      293.40      313.62     15.67 o 
   2   9   6      390.57      412.88     13.47 o 
   3   9   6      394.73      354.04     28.64 o 
   4   9   6       29.75       29.70     18.89 o 
   5   9   6      139.71      156.79     26.56 o 
  -5  10   6       89.82       76.99     20.49 o 
  -4  10   6        3.87       -0.06      9.12 o 
  -3  10   6       15.63       23.05     10.52 o 
  -2  10   6        2.27        5.20      5.36 o 
  -1  10   6      273.87      290.22     12.56 o 
   0  10   6      119.08      140.95      9.32 o 
   1  10   6      134.84      128.74      9.92 o 
   2  10   6      264.74      280.57     13.68 o 
   3  10   6        5.07      -20.15     16.66 o 
   4  10   6      195.62      232.31     30.90 o 
  -5  11   6       37.44       49.24     11.27 o 
  -4  11   6        0.36       -2.51     12.76 o 
  -3  11   6       10.49        1.53     10.54 o 
  -2  11   6       16.43       11.58     10.01 o 
  -1  11   6       84.39       79.14      8.96 o 
   0  11   6       21.59       29.85     10.64 o 
   1  11   6      271.88      276.99     13.93 o 
   2  11   6       71.02       57.26     17.05 o 
   3  11   6      165.25      163.88     17.26 o 
  -3  12   6       34.72       26.72     12.27 o 
  -2  12   6        1.63        0.82     10.28 o 
  -1  12   6       40.25       30.38      8.33 o 
   0  12   6       65.57       60.54     11.42 o 
   1  12   6        1.65       28.73     15.69 o 
   2  12   6       55.57       29.51     17.10 o 
  -2 -13   7       15.95       19.05     14.19 o 
  -1 -13   7       21.81       29.24      8.60 o 
   0 -13   7        4.79       10.46      7.78 o 
   1 -13   7        4.82        5.28      7.39 o 
   2 -13   7       11.90        9.14      9.16 o 
  -4 -12   7       63.59       75.15     13.79 o 
  -3 -12   7       10.96       19.30      8.43 o 
  -2 -12   7        3.09       10.22      7.61 o 
  -1 -12   7        4.66        5.10      5.18 o 
   0 -12   7       24.99        8.18      5.28 o 
   1 -12   7        0.84        1.91      5.47 o 
   2 -12   7        6.69        3.63      8.32 o 
   3 -12   7       17.14       11.30      7.43 o 
   4 -12   7       59.60       69.82     19.22 o 
  -5 -11   7       89.31       86.73     15.57 o 
  -4 -11   7       33.27       32.76      8.01 o 
  -3 -11   7       71.42       63.47      9.31 o 
  -2 -11   7       70.47       90.96      7.90 o 
  -1 -11   7        0.24       -3.29      4.48 o 
   0 -11   7        4.37       11.48      4.76 o 
   1 -11   7        5.23        0.83      4.92 o 
   2 -11   7        0.57        6.66      6.53 o 
   3 -11   7       82.19       89.00      8.31 o 
   4 -11   7       27.84       14.81      8.09 o 
   5 -11   7       90.53       91.96     14.85 o 
  -5 -10   7        4.80       -0.08      8.26 o 
  -4 -10   7      542.16      533.53     14.28 o 
  -3 -10   7        0.61       28.81      5.54 o 
  -2 -10   7      348.55      328.96     11.38 o 
  -1 -10   7       42.92       57.77      5.43 o 
   0 -10   7       48.35       52.90      4.87 o 
   1 -10   7       35.25       35.60      4.40 o 
   2 -10   7       18.37       19.84      4.51 o 
   3 -10   7        2.01        3.09      5.03 o 
   4 -10   7        7.05       13.83      7.46 o 
   5 -10   7        1.85       -1.33      8.37 o 
  -6  -9   7       50.54       52.10     13.40 o 
  -5  -9   7       81.80       82.60     10.77 o 
  -4  -9   7       34.72       33.69      6.15 o 
  -3  -9   7      591.37      558.90     13.41 o 
  -2  -9   7       86.09      108.23      7.82 o 
  -1  -9   7      258.00      266.64      7.65 o 
   0  -9   7      508.57      463.62      9.89 o 
   1  -9   7      142.33      151.44      5.59 o 
   2  -9   7      130.93      129.02      6.54 o 
   3  -9   7       41.96       51.76      8.05 o 
   4  -9   7       61.59       54.42      8.28 o 
   5  -9   7       67.84       84.10     35.60 o 
   6  -9   7       93.27      105.57     20.94 o 
  -7  -8   7       16.73       33.78     12.97 o 
  -6  -8   7      175.54      185.84     12.28 o 
  -5  -8   7        8.88        0.20      5.21 o 
  -4  -8   7      551.07      496.32     13.51 o 
  -3  -8   7      130.54      153.50      7.67 o 
  -2  -8   7      414.54      386.81     15.07 o 
  -1  -8   7      545.84      493.50      9.93 o 
   0  -8   7        0.03        3.76      2.75 o 
   1  -8   7      406.71      373.37      7.35 o 
   2  -8   7      186.97      185.58      6.99 o 
   3  -8   7      247.52      234.88      8.99 o 
   4  -8   7       10.67       -2.07      6.94 o 
   5  -8   7        1.98       13.08      9.56 o 
   6  -8   7      112.94      113.83     15.41 o 
  -7  -7   7       26.75       26.85      8.16 o 
  -6  -7   7        4.15       18.10      7.79 o 
  -5  -7   7      111.48      107.98      8.28 o 
  -4  -7   7       45.95       51.03      6.24 o 
  -3  -7   7     1187.32     1078.19     17.61 o 
  -2  -7   7      284.34      286.92      7.02 o 
  -1  -7   7      158.29      173.19      5.26 o 
   0  -7   7     1462.99     1375.44     16.29 o 
   1  -7   7        1.36        1.94      2.24 o 
   2  -7   7       45.75       45.14      4.18 o 
   3  -7   7      442.94      421.43     11.09 o 
   4  -7   7       12.80        7.02      6.68 o 
   5  -7   7       96.86      118.94     15.90 o 
   6  -7   7        1.74       -0.05      9.64 o 
   7  -7   7       30.99       41.72     13.04 o 
  -7  -6   7        9.38       -7.33      7.90 o 
  -6  -6   7       73.75       57.40      7.28 o 
  -5  -6   7       13.37       12.31      5.20 o 
  -4  -6   7      613.08      562.95     25.05 o 
  -3  -6   7      223.30      281.32      8.34 o 
  -2  -6   7      665.54      623.97     10.17 o 
  -1  -6   7     1260.80     1187.46     15.25 o 
   0  -6   7      169.26      177.08      4.25 o 
   1  -6   7      702.32      655.31      9.10 o 
   2  -6   7      386.29      318.41      9.24 o 
   3  -6   7        9.85       13.71      4.66 o 
   4  -6   7      191.12      210.44     15.84 o 
   5  -6   7        0.67       -8.14      6.02 o 
   6  -6   7      101.25      111.99     17.77 o 
   7  -6   7       27.64       24.25     11.89 o 
  -8  -5   7       16.43       22.52     10.93 o 
  -7  -5   7       23.45       51.86     15.07 o 
  -6  -5   7       21.56       15.69      6.97 o 
  -5  -5   7      277.27      265.22     10.12 o 
  -4  -5   7       78.80       91.91      5.82 o 
  -3  -5   7     1748.71     1590.61     22.73 o 
  -2  -5   7      749.81      684.94      9.95 o 
  -1  -5   7      299.19      279.40      4.96 o 
   0  -5   7     3401.24     3176.20     31.13 o 
   1  -5   7       47.68       46.07      2.46 o 
   2  -5   7      546.43      518.69      9.15 o 
   3  -5   7      582.53      524.84     13.51 o 
   4  -5   7       73.34       84.33      7.53 o 
   5  -5   7       26.12       11.74     11.40 o 
   6  -5   7        3.21       15.57      7.88 o 
   7  -5   7        8.87       14.26     10.52 o 
  -8  -4   7       27.28       25.44     10.89 o 
  -7  -4   7       45.54       44.74     10.74 o 
  -6  -4   7       28.96       28.50      6.79 o 
  -5  -4   7        1.50        4.50      4.22 o 
  -4  -4   7     1346.99     1281.81     21.53 o 
  -3  -4   7      434.31      460.90      9.22 o 
  -2  -4   7     1108.34     1082.52     13.06 o 
  -1  -4   7     1754.59     1697.23     18.75 o 
   0  -4   7       17.96       15.75      1.79 o 
   1  -4   7     1483.43     1409.79     14.98 o 
   2  -4   7       85.85       90.66      3.84 o 
   3  -4   7      671.27      655.44     15.21 o 
   4  -4   7      306.96      322.61     25.61 o 
   5  -4   7      116.08      120.28      8.11 o 
   6  -4   7        2.70       -2.52      7.03 o 
   7  -4   7       26.13       34.29     26.41 o 
  -8  -3   7       32.46       26.28     10.51 o 
  -7  -3   7        1.93        1.71      8.15 o 
  -6  -3   7       22.94       20.22      6.26 o 
  -5  -3   7        6.92       10.27      4.35 o 
  -4  -3   7      506.53      523.31     16.27 o 
  -3  -3   7      989.42      905.08     14.23 o 
  -2  -3   7     1422.02     1439.10     16.69 o 
  -1  -3   7      214.36      213.74      4.35 o 
   0  -3   7     2948.41     2952.67     28.70 o 
   1  -3   7       25.27       27.17      2.76 o 
   2  -3   7      893.54      851.14     12.32 o 
   3  -3   7      743.51      692.99     15.62 o 
   4  -3   7      408.68      400.78     11.60 o 
   5  -3   7      311.08      303.41     10.74 o 
   6  -3   7       14.21       24.58      8.71 o 
   7  -3   7       13.86       20.88      9.77 o 
  -8  -2   7       38.85       58.19     11.51 o 
  -7  -2   7      121.42      114.54     12.94 o 
  -6  -2   7      167.29      183.42     10.90 o 
  -5  -2   7       21.68       11.46      4.17 o 
  -4  -2   7      446.08      411.17     10.90 o 
  -3  -2   7      290.19      281.35      6.22 o 
  -2  -2   7       20.41       14.48      1.79 o 
  -1  -2   7     3035.30     3067.41     31.34 o 
   0  -2   7        0.50       -2.37      1.29 o 
   1  -2   7     1352.18     1316.26     16.00 o 
   2  -2   7      868.84      870.87     13.42 o 
   3  -2   7      600.15      611.98     12.00 o 
   4  -2   7      990.29     1005.84     39.18 o 
   5  -2   7      135.89      154.19      8.69 o 
   6  -2   7      149.67      179.72     47.63 o 
   7  -2   7       17.37        1.73     15.75 o 
  -8  -1   7      182.84      209.92     16.37 o 
  -7  -1   7       26.85       11.18     11.15 o 
  -6  -1   7       72.59       71.83      7.88 o 
  -5  -1   7       11.55        9.35      4.75 o 
  -4  -1   7      227.81      216.60      9.16 o 
  -3  -1   7      795.53      729.97     10.24 o 
  -2  -1   7       22.72       16.91      1.83 o 
  -1  -1   7        6.03        9.44      3.15 o 
   0  -1   7     2749.49     2730.16     30.13 o 
   1  -1   7      241.27      234.43      5.63 o 
   2  -1   7      594.05      569.21      9.64 o 
   3  -1   7     3668.39     3650.98     51.38 o 
   4  -1   7       17.26       20.88      4.61 o 
   5  -1   7     1728.64     1749.45     32.03 o 
   6  -1   7       22.75       27.28      9.09 o 
   7  -1   7      101.39       96.54     22.37 o 
  -8   0   7       27.84       22.61     11.00 o 
  -7   0   7      408.16      412.54     26.41 o 
  -6   0   7       18.24       21.14      6.24 o 
  -5   0   7       73.17       74.66     13.28 o 
  -4   0   7       83.80      106.31      4.89 o 
  -3   0   7      310.53      321.58      6.01 o 
  -2   0   7       75.40       75.96      2.76 o 
  -1   0   7     1481.40     1496.11     16.73 o 
   0   0   7      214.29      251.15      4.55 o 
   1   0   7     2521.18     2572.18     30.52 o 
   2   0   7      438.11      458.76     10.79 o 
   3   0   7     1260.90     1205.41     21.75 o 
   4   0   7     1728.67     1745.66     31.12 o 
   5   0   7       99.27      109.48     18.39 o 
   6   0   7     1036.40     1051.43     32.29 o 
   7   0   7      164.48      170.00     18.45 o 
  -8   1   7      356.88      332.96     19.24 o 
  -7   1   7        7.02        9.51      7.71 o 
  -6   1   7      427.75      409.15     14.92 o 
  -5   1   7        6.43       12.40      4.10 o 
  -4   1   7       73.75       81.63      5.55 o 
  -3   1   7      471.67      473.39      8.10 o 
  -2   1   7        6.71        7.14      1.71 o 
  -1   1   7      151.93      146.68      3.99 o 
   0   1   7     2383.24     2470.29     27.58 o 
   1   1   7        5.66        6.39      2.31 o 
   2   1   7      983.77      936.48     17.87 o 
   3   1   7     1750.49     1755.32     51.60 o 
   4   1   7      286.30      308.77     19.33 o 
   5   1   7      419.01      366.03     21.82 o 
   6   1   7       90.99      134.06     16.94 o 
   7   1   7       62.30       51.38     15.02 o 
  -8   2   7       46.92       47.90     11.35 o 
  -7   2   7      597.25      605.80     24.24 o 
  -6   2   7        7.94        3.58     11.78 o 
  -5   2   7      287.09      300.50     10.32 o 
  -4   2   7      120.11      127.87      6.83 o 
  -3   2   7       47.92       51.13     13.10 o 
  -2   2   7      310.65      383.51      9.83 o 
  -1   2   7      689.72      692.40      8.68 o 
   0   2   7      125.47      132.11      4.49 o 
   1   2   7     1374.33     1422.87     20.25 o 
   2   2   7      757.11      755.95     12.96 o 
   3   2   7      252.72      268.35      8.78 o 
   4   2   7     1189.74     1140.97     45.98 o 
   5   2   7        8.36       10.70     11.18 o 
   6   2   7      260.85      221.36     19.14 o 
   7   2   7       48.99       47.14     16.05 o 
  -8   3   7      213.29      237.52     32.71 o 
  -7   3   7        1.10        5.56      8.17 o 
  -6   3   7      715.03      707.70     20.69 o 
  -5   3   7       44.28       43.55      7.26 o 
  -4   3   7      393.87      397.56     11.53 o 
  -3   3   7      783.37      769.07     14.43 o 
  -2   3   7      202.48      245.87      6.73 o 
  -1   3   7      688.86      759.02     20.29 o 
   0   3   7     1089.29     1093.76     16.29 o 
   1   3   7        1.16        3.83      2.61 o 
   2   3   7      329.98      333.62      8.48 o 
   3   3   7     1417.90     1272.01     50.15 o 
   4   3   7       50.72       71.39     13.54 o 
   5   3   7      462.11      455.48     26.39 o 
   6   3   7      171.30      191.15     21.48 o 
   7   3   7       40.92       47.26     17.30 o 
  -8   4   7        9.53       27.01     11.17 o 
  -7   4   7      599.73      613.57     22.01 o 
  -6   4   7       26.02       28.12      6.92 o 
  -5   4   7      657.57      630.56     22.90 o 
  -4   4   7      427.53      407.75     12.05 o 
  -3   4   7      322.20      398.21     17.04 o 
  -2   4   7      121.53      142.30      6.91 o 
  -1   4   7      406.23      371.06      7.64 o 
   0   4   7       54.63       55.29      4.70 o 
   1   4   7      257.00      226.39      6.66 o 
   2   4   7      146.50      154.12      6.80 o 
   3   4   7       24.82       21.74     10.76 o 
   4   4   7      773.47      655.07     32.30 o 
   5   4   7      254.51      217.98     19.14 o 
   6   4   7      467.82      456.47     28.59 o 
   7   4   7      440.00      421.11     28.20 o 
  -8   5   7       89.45       80.33     20.73 o 
  -7   5   7       10.73       13.80      7.47 o 
  -6   5   7      605.04      591.29     19.67 o 
  -5   5   7      216.46      244.13     10.93 o 
  -4   5   7      228.69      236.13      9.72 o 
  -3   5   7     1848.36     1793.46     28.42 o 
  -2   5   7      100.24      116.91      7.22 o 
  -1   5   7       72.50       77.49     11.32 o 
   0   5   7      756.42      783.02     13.09 o 
   1   5   7      170.14      182.15     13.37 o 
   2   5   7      183.68      178.30      7.76 o 
   3   5   7      281.33      324.90     22.96 o 
   4   5   7        3.62      -20.79     10.40 o 
   5   5   7      227.76      194.58     21.93 o 
   6   5   7       66.38       42.00     17.17 o 
  -7   6   7      532.43      496.93     27.12 o 
  -6   6   7       38.53       21.53      7.60 o 
  -5   6   7      682.71      687.26     21.07 o 
  -4   6   7      484.69      464.95     12.25 o 
  -2   6   7      524.40      502.94     11.19 o 
  -1   6   7      349.67      316.21      8.58 o 
   0   6   7      309.46      308.40      8.82 o 
   1   6   7       66.60       87.72      8.82 o 
   2   6   7       97.29      106.26      7.60 o 
   3   6   7       94.81       85.35     10.94 o 
   4   6   7       54.16       51.66     10.03 o 
   5   6   7       36.94       41.63     17.56 o 
   6   6   7       79.43       82.61     19.79 o 
  -7   7   7        3.72        5.45     11.17 o 
  -6   7   7      570.88      550.06     25.03 o 
  -5   7   7      238.06      264.65     45.21 o 
  -4   7   7      443.76      424.19     11.87 o 
  -3   7   7      776.59      777.38     16.04 o 
  -2   7   7       94.21      111.16      5.03 o 
  -1   7   7       70.17       69.88      6.84 o 
   0   7   7      317.86      304.61      9.94 o 
   1   7   7       52.10       43.87      9.27 o 
   2   7   7      100.61       99.04      7.34 o 
   3   7   7       67.36       58.41     10.64 o 
   4   7   7       59.74       47.66     10.63 o 
   5   7   7       20.82        4.51     17.10 o 
   6   7   7       32.94        7.99     18.00 o 
  -6   8   7      132.83      131.98     16.07 o 
  -5   8   7      327.58      341.20     20.13 o 
  -4   8   7      912.00      873.49     24.23 o 
  -3   8   7       96.82      143.95      8.85 o 
  -2   8   7      525.54      526.37     13.14 o 
  -1   8   7        3.67       -7.23      5.09 o 
   0   8   7      330.68      333.05     11.85 o 
   1   8   7       24.52       29.60     13.16 o 
   2   8   7      122.99      137.52      8.80 o 
   3   8   7       55.33       58.95     11.34 o 
   4   8   7        5.24        0.23     17.20 o 
   5   8   7        0.87       -2.54     18.42 o 
  -6   9   7      156.23      221.07     19.92 o 
  -5   9   7      294.32      296.82     36.43 o 
  -4   9   7      135.03      161.07     12.35 o 
  -3   9   7      875.58      880.73     29.40 o 
  -2   9   7       46.29       59.12      9.32 o 
  -1   9   7      239.34      236.25     24.34 o 
   0   9   7       49.18       50.94      9.23 o 
   1   9   7       49.03       37.60      9.29 o 
   2   9   7       13.48        1.42      6.17 o 
   3   9   7       28.09       37.81     11.17 o 
   4   9   7        8.37       -2.23     19.20 o 
  -5  10   7        4.38       -5.34     10.59 o 
  -4  10   7      405.33      367.69     20.25 o 
  -3  10   7        1.71       -2.54      9.74 o 
  -2  10   7      321.72      331.93     13.28 o 
  -1  10   7      131.29      147.91     11.19 o 
   0  10   7      333.64      320.05     14.89 o 
   1  10   7      158.80      163.45     15.87 o 
   2  10   7        8.43        0.22      9.35 o 
   3  10   7      117.93      144.75     16.07 o 
   4  10   7        9.61      -10.45     18.65 o 
  -4  11   7        7.24        8.58     12.04 o 
  -3  11   7      300.78      274.67     18.86 o 
  -2  11   7        0.93       -8.36      9.66 o 
  -1  11   7      161.07      151.80     10.90 o 
   0  11   7      107.05       86.48     11.93 o 
   1  11   7       29.24       21.12     11.44 o 
   2  11   7      246.48      226.06     22.93 o 
   3  11   7        0.42       -7.61     15.30 o 
  -3  12   7        1.03      -12.54     11.00 o 
  -2  12   7      109.46      107.66     14.22 o 
  -1  12   7      102.00       98.77     11.52 o 
   0  12   7      214.16      224.55     16.77 o 
   1  12   7       16.66        7.44     15.46 o 
  -2 -13   8       38.09       30.82     15.55 o 
  -1 -13   8       20.51        9.53      9.74 o 
   0 -13   8      136.35      129.02      9.16 o 
   1 -13   8        4.27        0.22      7.43 o 
   2 -13   8      187.41      180.34     21.04 o 
  -3 -12   8       31.18       32.30     11.74 o 
  -2 -12   8       97.03       97.76     10.16 o 
  -1 -12   8      127.06      133.46      9.84 o 
   0 -12   8        3.03        3.44      5.63 o 
   1 -12   8      106.29      107.14     10.03 o 
   2 -12   8       25.50       22.74      8.03 o 
   3 -12   8      126.94      132.42     13.75 o 
  -4 -11   8       58.82       67.52     10.61 o 
  -3 -11   8       32.78       30.33      8.33 o 
  -2 -11   8      146.16      121.54      9.16 o 
  -1 -11   8       98.00      102.51      6.81 o 
   0 -11   8      338.70      319.92     10.03 o 
   1 -11   8       84.78       78.40      7.33 o 
   2 -11   8       77.87      123.53     12.80 o 
   3 -11   8       16.84       17.68      6.63 o 
   4 -11   8        2.93       -2.95      7.48 o 
  -5 -10   8       67.35       78.06     14.47 o 
  -4 -10   8       51.39       62.84      8.23 o 
  -3 -10   8       65.85       72.65      7.39 o 
  -2 -10   8       41.67       51.28      6.50 o 
  -1 -10   8       92.22       78.15      5.94 o 
   0 -10   8        4.66        3.84      3.92 o 
   1 -10   8      272.13      267.64     10.33 o 
   2 -10   8      421.60      409.55     15.55 o 
   3 -10   8      264.66      258.53     15.15 o 
   4 -10   8      223.92      241.63     22.80 o 
   5 -10   8        0.17      -10.32      7.23 o 
  -6  -9   8       19.72       32.42     12.79 o 
  -5  -9   8       20.26       17.71     10.08 o 
  -4  -9   8       25.85       31.58      6.12 o 
  -3  -9   8       47.83       54.60      6.06 o 
  -2  -9   8       35.97       33.80      5.51 o 
  -1  -9   8       34.90       42.78      4.42 o 
   0  -9   8      276.74      262.39      9.07 o 
   1  -9   8       82.18       87.25      6.15 o 
   2  -9   8      297.50      329.03     10.37 o 
   3  -9   8      113.15      113.70      8.74 o 
   4  -9   8       31.09       40.20      7.47 o 
   5  -9   8      452.38      420.19     17.21 o 
   6  -9   8       27.35       26.04     14.52 o 
  -6  -8   8        2.88       -7.54      6.54 o 
  -5  -8   8      121.58      125.42      9.40 o 
  -4  -8   8       33.54       35.04      6.29 o 
  -3  -8   8       24.29       14.26      4.85 o 
  -2  -8   8       81.73       82.32      5.08 o 
  -1  -8   8       18.57       20.16      3.65 o 
   0  -8   8       75.26       79.10      4.45 o 
   1  -8   8      262.50      259.26      6.33 o 
   2  -8   8      289.27      245.41      7.78 o 
   3  -8   8      662.43      629.51     16.70 o 
   4  -8   8       37.69       34.61      6.54 o 
   5  -8   8        2.75       -9.45      9.07 o 
   6  -8   8      229.10      245.40     19.99 o 
  -7  -7   8       86.36      100.57     11.56 o 
  -6  -7   8       75.38       82.04     10.03 o 
  -5  -7   8       11.33       12.95      5.83 o 
  -4  -7   8       94.09      101.49      9.57 o 
  -3  -7   8      191.66      186.27      6.95 o 
  -2  -7   8        2.63       -0.07      2.78 o 
  -1  -7   8      355.05      323.64      7.69 o 
   0  -7   8       93.11       84.57      3.91 o 
   1  -7   8       80.72       91.04      5.24 o 
   2  -7   8      275.78      362.37     13.33 o 
   3  -7   8      561.98      534.10     12.95 o 
   4  -7   8      123.89      140.79     10.13 o 
   5  -7   8      263.76      266.40     24.96 o 
   6  -7   8       10.59       18.65     11.10 o 
  -7  -6   8      287.19      305.27     19.50 o 
  -6  -6   8        3.07        2.41      8.11 o 
  -5  -6   8      313.71      306.18     11.41 o 
  -4  -6   8       13.30       27.61      4.60 o 
  -3  -6   8      189.81      184.26      6.78 o 
  -2  -6   8      141.55      132.96      4.96 o 
  -1  -6   8      254.62      295.99      8.98 o 
   0  -6   8      669.20      638.18      8.78 o 
   1  -6   8       83.10      121.33      7.69 o 
   2  -6   8       19.60       42.35      3.91 o 
   3  -6   8      391.28      372.48     10.18 o 
   4  -6   8      667.96      662.44     20.72 o 
   5  -6   8       36.68       53.89      9.25 o 
   6  -6   8      245.72      223.45     17.82 o 
   7  -6   8       42.46       52.75     14.11 o 
  -7  -5   8       57.02       29.80     10.57 o 
  -6  -5   8      689.57      695.61     20.66 o 
  -5  -5   8       24.17       20.14      4.75 o 
  -4  -5   8      623.86      623.13     13.66 o 
  -3  -5   8       10.27       10.68      3.19 o 
  -2  -5   8       92.03      106.38      5.61 o 
  -1  -5   8       74.60       78.94      3.54 o 
   0  -5   8      148.08      149.81      3.95 o 
   1  -5   8       12.42        8.29      2.57 o 
   2  -5   8      120.74      206.34     16.79 o 
   3  -5   8      158.74      183.20      7.27 o 
   4  -5   8        2.61       -0.34      4.71 o 
   5  -5   8      908.67      899.24     25.39 o 
   6  -5   8       69.01       73.33     10.95 o 
   7  -5   8      158.11      210.28     18.07 o 
  -8  -4   8       18.75       11.92     10.66 o 
  -7  -4   8      135.78      154.12     34.59 o 
  -6  -4   8      165.59      196.67     11.46 o 
  -5  -4   8      734.03      707.14     16.96 o 
  -4  -4   8      377.99      379.65      9.93 o 
  -3  -4   8     1477.07     1486.42     21.56 o 
  -2  -4   8      443.73      442.69      7.53 o 
  -1  -4   8       92.43      103.05      3.57 o 
   0  -4   8      281.12      272.46      4.93 o 
   1  -4   8      359.15      332.71      7.73 o 
   2  -4   8       64.66       86.05      4.48 o 
   3  -4   8      484.06      500.28     19.91 o 
   4  -4   8      284.19      283.97     14.66 o 
   5  -4   8       40.76       31.72      6.21 o 
   6  -4   8      231.99      234.61     13.71 o 
   7  -4   8      118.57      128.73     24.93 o 
  -8  -3   8      191.43      221.42     37.18 o 
  -7  -3   8       20.72       28.92      9.86 o 
  -6  -3   8      188.58      204.02     11.70 o 
  -5  -3   8      152.28      183.42      8.66 o 
  -4  -3   8      145.35      204.91     11.20 o 
  -3  -3   8     2162.29     2165.51     29.15 o 
  -2  -3   8      542.78      519.01      7.66 o 
  -1  -3   8     3092.61     3106.41     32.12 o 
   0  -3   8       26.46       89.67      5.48 o 
   1  -3   8       89.34       89.31      3.01 o 
   2  -3   8      646.00      698.77     12.41 o 
   3  -3   8      166.01      185.74      6.58 o 
   4  -3   8        4.55        3.73      4.46 o 
   5  -3   8      488.04      483.07     14.99 o 
   6  -3   8        8.92        6.06      7.61 o 
   7  -3   8       11.57        7.98     10.25 o 
  -8  -2   8        6.41        8.78      9.27 o 
  -7  -2   8      197.81      225.67     21.92 o 
  -6  -2   8       76.82      101.03     21.61 o 
  -5  -2   8      501.91      502.48     28.28 o 
  -4  -2   8       84.82      138.30     13.92 o 
  -3  -2   8      264.92      252.31     17.25 o 
  -2  -2   8     2781.10     2801.59     29.63 o 
  -1  -2   8      163.74      179.22      4.51 o 
   0  -2   8     4987.52     5126.48     54.89 o 
   1  -2   8      834.30      839.85     14.92 o 
   2  -2   8       77.56       63.87      3.62 o 
   3  -2   8     1163.13     1124.55     22.21 o 
   4  -2   8      195.32      185.16      8.38 o 
   5  -2   8       21.55       12.81      5.43 o 
   6  -2   8      214.54      202.67     43.17 o 
   7  -2   8       88.83      111.99     13.36 o 
  -8  -1   8      110.90      127.62     14.81 o 
  -7  -1   8       39.59       49.37     10.28 o 
  -6  -1   8      982.79      926.14     32.04 o 
  -5  -1   8      284.99      289.00     15.93 o 
  -4  -1   8     1064.80     1061.99     20.68 o 
  -3  -1   8     1895.25     1943.85     26.30 o 
  -2  -1   8       18.28       28.84      2.90 o 
  -1  -1   8     2237.13     2115.51     24.43 o 
   0  -1   8      156.55      153.47      4.06 o 
   1  -1   8      960.30      956.18     12.44 o 
   2  -1   8      177.96      168.15     11.45 o 
   3  -1   8      112.91      116.66      5.59 o 
   4  -1   8      208.86      212.94     10.76 o 
   5  -1   8      192.67      191.78     18.84 o 
   6  -1   8       80.18       78.34     11.75 o 
   7  -1   8        4.15      -16.97     13.29 o 
  -8   0   8       73.82       69.14     12.39 o 
  -7   0   8      109.60      114.22     15.88 o 
  -6   0   8        0.55       -1.46     10.49 o 
  -5   0   8     1867.08     1759.86     37.76 o 
  -4   0   8      276.58      321.67     19.96 o 
  -3   0   8     1184.64     1241.64     18.55 o 
  -2   0   8     2618.57     2568.70     27.42 o 
  -1   0   8       98.33      115.11      3.60 o 
   0   0   8      856.20      874.59     10.90 o 
   1   0   8      545.33      530.18      8.58 o 
   2   0   8       99.95      111.11      7.99 o 
   3   0   8      167.06      207.44     17.55 o 
   4   0   8        8.68        7.74      5.12 o 
   5   0   8       51.38       44.67     13.15 o 
   6   0   8      277.90      240.56     20.57 o 
   7   0   8        0.45       -7.99     13.43 o 
  -8   1   8       28.97       25.05     10.86 o 
  -7   1   8       39.95       52.73     10.46 o 
  -6   1   8      383.56      361.69     44.36 o 
  -5   1   8      322.76      293.16     10.28 o 
  -4   1   8      899.36      858.38     18.30 o 
  -3   1   8     1986.78     1893.43     28.84 o 
  -2   1   8       87.34       89.70      3.63 o 
  -1   1   8     2491.36     2472.82     26.50 o 
   0   1   8      144.92      148.89      4.35 o 
   1   1   8      450.81      434.07      8.71 o 
   2   1   8      798.10      774.90     16.06 o 
   3   1   8      246.16      231.06     10.80 o 
   4   1   8       86.94      100.15     14.68 o 
   5   1   8       38.12       28.62     13.54 o 
   6   1   8        0.88      -10.81     11.98 o 
   7   1   8       49.34       32.54     16.19 o 
  -8   2   8       28.08       41.22     11.73 o 
  -7   2   8      117.88      139.89     23.48 o 
  -6   2   8        7.94        8.09     11.00 o 
  -5   2   8      476.17      456.70     13.17 o 
  -4   2   8      728.69      706.16     16.32 o 
  -3   2   8      304.93      346.29     14.74 o 
  -2   2   8     2289.35     2240.29     25.81 o 
  -1   2   8      135.04      130.23      5.51 o 
   0   2   8     1687.35     1622.03     19.37 o 
   1   2   8      662.11      626.89     12.17 o 
   2   2   8      595.59      572.93     14.87 o 
   3   2   8      848.77      890.47     39.15 o 
   4   2   8       17.98       16.27     11.34 o 
   5   2   8       93.26      100.40     16.66 o 
   6   2   8       24.71        6.05     14.43 o 
   7   2   8       24.73       33.19     16.97 o 
  -8   3   8       32.87       36.94     11.63 o 
  -7   3   8       15.33        9.23      8.66 o 
  -6   3   8      308.72      310.32     13.68 o 
  -5   3   8      180.33      193.50     11.18 o 
  -4   3   8       13.69       27.46      5.40 o 
  -3   3   8     2401.51     2415.71     36.04 o 
  -2   3   8     1061.18     1067.99     15.33 o 
  -1   3   8     1861.16     1824.98     19.53 o 
   0   3   8      685.54      743.66     11.57 o 
   1   3   8      375.82      383.54      9.93 o 
   2   3   8     1139.07     1116.81     47.06 o 
   3   3   8      413.45      379.62     24.13 o 
   4   3   8      888.30      824.39     38.62 o 
   5   3   8       90.55       73.48     16.94 o 
   6   3   8      407.65      344.60     25.16 o 
   7   3   8       26.90       41.49     17.98 o 
  -8   4   8       85.76      101.65     21.85 o 
  -7   4   8        5.92       -5.12      9.97 o 
  -6   4   8        2.94       -5.19      5.66 o 
  -5   4   8      690.35      633.89     16.68 o 
  -4   4   8       36.97       71.36      7.14 o 
  -3   4   8       23.77       31.83      4.89 o 
  -2   4   8     1648.72     1663.39     23.61 o 
  -1   4   8     1412.81     1372.70     25.15 o 
   0   4   8     2310.44     2300.68     31.22 o 
   1   4   8     1498.84     1485.76     27.49 o 
   2   4   8      368.77      365.20     19.75 o 
   3   4   8      772.59      782.66     37.67 o 
   4   4   8       14.10        5.91     12.71 o 
   5   4   8      228.49      190.09     22.43 o 
   6   4   8       56.62       75.57     18.92 o 
   7   4   8       66.35       42.83     18.73 o 
  -7   5   8       43.37       26.78      9.40 o 
  -6   5   8      128.22      157.72     11.70 o 
  -5   5   8       10.23        4.09      5.94 o 
  -4   5   8      401.71      403.31     12.71 o 
  -3   5   8       93.84       94.46      7.32 o 
  -2   5   8      283.93      262.35      7.90 o 
  -1   5   8       69.08       74.96      5.09 o 
   0   5   8      497.85      462.53     10.84 o 
   1   5   8      296.98      336.52     12.36 o 
   2   5   8     1752.97     1645.25     34.77 o 
   3   5   8      174.92      204.97     21.79 o 
   4   5   8      352.92      308.93     23.71 o 
   5   5   8      152.37      115.81     20.42 o 
   6   5   8       96.86       74.46     20.93 o 
  -7   6   8        2.20       -6.33      7.34 o 
  -6   6   8       15.45       18.36      7.65 o 
  -5   6   8      163.69      183.22     27.04 o 
  -4   6   8       26.77       37.79      4.92 o 
  -3   6   8      128.56      138.96      8.13 o 
  -2   6   8      551.32      528.26     11.89 o 
  -1   6   8       64.00       74.76      6.79 o 
   0   6   8      258.97      273.99      8.74 o 
   1   6   8      422.74      411.57     16.78 o 
   2   6   8        9.84       26.56      6.33 o 
   3   6   8      921.89      900.05     32.77 o 
   4   6   8       22.64       18.55     13.34 o 
   5   6   8      101.53       94.72     20.31 o 
   6   6   8       84.67       85.15     22.88 o 
  -7   7   8      151.61      145.38     17.21 o 
  -6   7   8       46.32       30.69     20.39 o 
  -5   7   8       50.22       63.60     12.08 o 
  -4   7   8      113.50      111.97     10.03 o 
  -3   7   8      118.27      124.54      7.38 o 
  -2   7   8        4.39        5.88      5.62 o 
  -1   7   8      327.99      304.02     12.40 o 
   0   7   8      132.51      127.09      8.19 o 
   1   7   8       35.87       37.03      7.17 o 
   2   7   8      473.36      503.86     16.65 o 
   3   7   8       14.79       23.98      9.94 o 
   4   7   8      214.85      211.54     28.35 o 
   5   7   8       40.40       20.90     17.83 o 
  -6   8   8      112.39      113.19     15.84 o 
  -5   8   8       34.91       41.02     21.87 o 
  -4   8   8      117.26      129.60     11.11 o 
  -3   8   8       52.84       58.89     10.62 o 
  -2   8   8      346.56      342.99     17.73 o 
  -1   8   8      174.16      200.07     10.51 o 
   0   8   8      352.76      329.04     12.22 o 
   1   8   8     1051.71     1061.12     31.46 o 
   2   8   8       33.06       37.26      8.09 o 
   3   8   8      403.48      405.72     21.10 o 
   4   8   8      143.42      158.74     15.99 o 
   5   8   8      120.05      122.33     25.33 o 
  -6   9   8       46.48       28.83     13.10 o 
  -5   9   8       11.91       14.80     11.30 o 
  -4   9   8      113.44      133.01     12.34 o 
  -3   9   8       13.09       20.62     19.95 o 
  -2   9   8       83.85       85.61     10.22 o 
  -1   9   8      135.15      152.14     10.11 o 
   0   9   8      119.83      129.35     10.36 o 
   1   9   8       63.39       57.42     10.28 o 
   2   9   8      812.44      825.10     23.81 o 
   3   9   8        6.99      -12.64     10.20 o 
   4   9   8      150.99      117.14     26.25 o 
  -5  10   8      115.89      112.69     13.24 o 
  -4  10   8        0.71        6.06     11.55 o 
  -3  10   8      211.35      221.43     17.18 o 
  -2  10   8       22.36       28.94     10.89 o 
  -1  10   8       10.37       15.65      7.52 o 
   0  10   8       12.59       21.01      7.15 o 
   1  10   8       57.26       59.03     11.25 o 
   2  10   8       30.25       28.68     10.56 o 
   3  10   8       82.80       88.58     15.01 o 
  -4  11   8      149.98      153.08     17.29 o 
  -3  11   8       38.41       25.91     12.33 o 
  -2  11   8      215.42      206.17     43.90 o 
  -1  11   8        7.70       14.78      8.12 o 
   0  11   8        1.25        4.79      9.51 o 
   1  11   8       21.26       16.91     13.57 o 
   2  11   8       62.28       92.59     19.09 o 
  -1  12   8      121.89      118.21     13.98 o 
   0  12   8       21.72       27.21     11.17 o 
  -1 -13   9        0.92       15.10     14.49 o 
   0 -13   9        0.40      -13.29     12.15 o 
   1 -13   9       27.22       69.41     17.17 o 
  -3 -12   9      234.06      232.67     26.46 o 
  -2 -12   9        3.48        9.83      8.06 o 
  -1 -12   9      104.09      123.74      9.73 o 
   0 -12   9       39.96       50.72      7.09 o 
   1 -12   9        5.65       32.17      8.18 o 
   2 -12   9       26.97       31.59      8.48 o 
   3 -12   9        3.38        1.38     11.51 o 
  -4 -11   9        4.95        4.79     13.16 o 
  -3 -11   9      136.33      134.61     11.48 o 
  -2 -11   9      133.09      135.07     13.59 o 
  -1 -11   9       54.26       55.87      6.06 o 
   0 -11   9       30.38       40.77      5.74 o 
   1 -11   9      496.69      506.01     17.43 o 
   2 -11   9        7.52        8.25      8.41 o 
   3 -11   9       76.80       68.03      7.70 o 
   4 -11   9        1.09        7.19     11.08 o 
  -5 -10   9      182.50      181.11     18.58 o 
  -4 -10   9      221.46      241.06     16.74 o 
  -3 -10   9       75.08       72.62      7.71 o 
  -2 -10   9      281.66      266.07     10.85 o 
  -1 -10   9       24.57       21.56      5.33 o 
   0 -10   9      306.00      288.77      9.31 o 
   1 -10   9        6.83       17.60      8.10 o 
   2 -10   9      250.51      268.94     13.00 o 
   3 -10   9      158.64      153.16      9.10 o 
   4 -10   9      132.28      120.50     11.58 o 
   5 -10   9        3.26       -1.60      7.81 o 
  -6  -9   9        3.49       -6.58     11.51 o 
  -5  -9   9       48.94       72.95     12.06 o 
  -4  -9   9       14.35       27.07      5.55 o 
  -3  -9   9      306.44      298.13     10.48 o 
  -2  -9   9      148.13      167.35     18.63 o 
  -1  -9   9      298.40      295.34      8.28 o 
   0  -9   9       28.61       37.20      4.40 o 
   1  -9   9      619.68      612.10     17.81 o 
   2  -9   9       91.38       83.43      6.72 o 
   3  -9   9        0.23       -5.20      5.29 o 
   4  -9   9      394.93      383.00     14.53 o 
   5  -9   9       10.61        2.96     11.08 o 
  -6  -8   9        0.47        5.67      8.11 o 
  -5  -8   9       25.55       25.92      6.71 o 
  -4  -8   9       39.12       92.17     13.71 o 
  -3  -8   9      105.31      103.98      6.78 o 
  -2  -8   9      399.59      378.98      9.19 o 
  -1  -8   9        8.23        6.67      3.39 o 
   0  -8   9      678.17      654.63     12.10 o 
   1  -8   9      258.28      247.40      6.77 o 
   2  -8   9      280.87      293.43     10.09 o 
   3  -8   9      328.96      299.26     11.85 o 
   4  -8   9        7.40       10.47      7.10 o 
   5  -8   9      143.75      173.50     14.18 o 
   6  -8   9        8.70      -18.29     10.47 o 
  -7  -7   9       25.08        5.43     16.22 o 
  -6  -7   9       29.59       35.20      8.75 o 
  -5  -7   9        0.19       37.13      6.39 o 
  -4  -7   9       34.84       43.09      6.33 o 
  -3  -7   9      127.70      131.06      6.45 o 
  -2  -7   9      145.32      152.56      5.65 o 
  -1  -7   9      221.86      218.23      6.65 o 
   0  -7   9       29.28       27.91      3.84 o 
   1  -7   9      694.49      752.49     12.23 o 
   2  -7   9      170.01      181.13      7.03 o 
   3  -7   9       30.70       42.11      6.28 o 
   4  -7   9      299.65      274.90     17.65 o 
   5  -7   9        0.89       -1.51      7.96 o 
   6  -7   9        5.39       -9.51     10.35 o 
  -7  -6   9       18.34       16.41     11.69 o 
  -6  -6   9       34.43       23.01      7.90 o 
  -5  -6   9      110.87      120.70      8.32 o 
  -4  -6   9      527.20      498.55     13.42 o 
  -3  -6   9      274.71      260.70      7.93 o 
  -2  -6   9      876.44      834.37     12.95 o 
  -1  -6   9      113.12      120.84      5.38 o 
   0  -6   9      481.59      476.39      7.80 o 
   1  -6   9      383.73      336.20      6.84 o 
   2  -6   9      185.47      190.94      6.72 o 
   3  -6   9      379.13      364.15     13.37 o 
   4  -6   9       70.63       84.26      7.36 o 
   5  -6   9      195.77      189.77     13.65 o 
   6  -6   9        3.74       -7.22      8.63 o 
  -7  -5   9       30.10       45.59     11.97 o 
  -6  -5   9        2.17       -2.90      6.31 o 
  -5  -5   9       75.17       63.84      6.82 o 
  -4  -5   9       37.58       25.67      4.51 o 
  -3  -5   9     1247.78     1156.43     18.86 o 
  -2  -5   9      161.26      155.52      5.24 o 
  -1  -5   9     1691.95     1652.86     20.13 o 
   0  -5   9      151.33      156.81      4.21 o 
   1  -5   9      810.65      862.68     13.41 o 
   2  -5   9      380.99      364.99      8.70 o 
   3  -5   9       64.47       71.93      5.55 o 
   4  -5   9      612.06      620.19     16.62 o 
   5  -5   9        4.12        5.47      7.60 o 
   6  -5   9      115.29      123.11     12.47 o 
   7  -5   9        6.58        2.04     11.19 o 
  -8  -4   9      110.63      127.12     21.68 o 
  -7  -4   9        7.76        7.79     17.20 o 
  -6  -4   9      153.87      168.65     18.13 o 
  -5  -4   9      240.91      189.74     15.58 o 
  -4  -4   9      149.15       78.15      9.59 o 
  -3  -4   9       57.44       61.83      4.41 o 
  -2  -4   9      522.47      491.87      8.80 o 
  -1  -4   9      659.95      656.59      9.84 o 
   0  -4   9     1251.96     1224.54     14.65 o 
   1  -4   9      443.27      434.98      8.39 o 
   2  -4   9      127.16      128.09      9.84 o 
   3  -4   9      942.49      959.90     17.69 o 
   4  -4   9       33.96       43.54      6.19 o 
   5  -4   9      771.52      737.57     22.97 o 
   6  -4   9       32.56       13.82     15.65 o 
   7  -4   9      109.85      130.16     28.07 o 
  -8  -3   9       15.15        5.31     10.50 o 
  -7  -3   9      389.55      361.60     19.50 o 
  -6  -3   9       41.32       28.21      9.32 o 
  -5  -3   9      159.65      126.61      7.64 o 
  -4  -3   9      144.26      147.20      7.72 o 
  -3  -3   9      545.55      516.59     11.38 o 
  -2  -3   9      150.14      153.64      4.70 o 
  -1  -3   9      181.77      179.81      4.51 o 
   0  -3   9      665.34      698.24      9.40 o 
   1  -3   9      658.22      716.73     11.36 o 
   2  -3   9      669.61      612.65     10.30 o 
   3  -3   9        8.00        9.84      4.56 o 
   4  -3   9     1556.72     1501.11     29.22 o 
   5  -3   9       97.53      102.38      8.19 o 
   6  -3   9      872.81      782.59     51.24 o 
   7  -3   9       39.50       38.20     22.16 o 
  -8  -2   9      354.92      363.34     21.10 o 
  -7  -2   9        0.77       -1.07      8.43 o 
  -6  -2   9     1036.43     1032.12     33.37 o 
  -5  -2   9      409.23      402.35     14.85 o 
  -4  -2   9      137.14      127.38      7.11 o 
  -3  -2   9      255.07      261.88      7.75 o 
  -2  -2   9      247.46      232.63      5.42 o 
  -1  -2   9       96.62      109.66      3.83 o 
   0  -2   9      272.98      257.70      5.56 o 
   1  -2   9      120.02      120.99      4.72 o 
   2  -2   9      109.53      124.40      7.76 o 
   3  -2   9      482.62      470.57     12.99 o 
   4  -2   9        0.06       -7.22      4.55 o 
   5  -2   9      357.79      328.40     11.98 o 
   6  -2   9      459.52      428.02     26.70 o 
   7  -2   9      225.18      229.31     26.56 o 
  -8  -1   9        2.49        5.77     10.04 o 
  -7  -1   9      306.66      340.52     18.91 o 
  -6  -1   9        8.04       -0.56      6.98 o 
  -5  -1   9      526.85      537.05     17.21 o 
  -4  -1   9      187.27      200.88      8.16 o 
  -3  -1   9        1.48       -0.82      2.61 o 
  -2  -1   9      412.75      423.96      7.43 o 
  -1  -1   9      245.85      240.13      5.20 o 
   0  -1   9      204.09      214.98      5.06 o 
   1  -1   9      762.51      825.18     12.16 o 
   2  -1   9      587.73      570.11     13.54 o 
   3  -1   9        2.39       -3.50      4.74 o 
   4  -1   9     1063.99     1067.94     25.71 o 
   5  -1   9       52.65       56.65     11.49 o 
   6  -1   9       80.10       65.17     17.47 o 
   7  -1   9      276.60      280.12     23.58 o 
  -8   0   9      187.33      194.22     17.69 o 
  -7   0   9      117.41      138.25     14.45 o 
  -6   0   9      430.10      478.35     21.86 o 
  -5   0   9      334.14      316.10     13.03 o 
  -4   0   9       99.07       84.26      8.43 o 
  -3   0   9      531.57      537.80     10.24 o 
  -2   0   9       37.53       34.45      3.25 o 
  -1   0   9       82.07       92.30      3.44 o 
   0   0   9      976.82     1059.56     13.88 o 
   1   0   9       19.80       25.88      3.75 o 
   2   0   9      220.26      217.14      8.15 o 
   3   0   9      518.26      516.18     15.42 o 
   4   0   9        2.61        5.59      8.09 o 
   5   0   9      331.65      294.97     22.26 o 
   6   0   9      113.57      121.04     20.50 o 
   7   0   9       31.01       19.59     16.42 o 
  -8   1   9        0.10       10.78     10.25 o 
  -7   1   9      306.82      289.36     18.01 o 
  -6   1   9      164.92      165.68     23.04 o 
  -5   1   9      533.79      490.38     16.44 o 
  -4   1   9      415.56      457.21     12.65 o 
  -3   1   9       21.34       24.05      3.81 o 
  -2   1   9      923.34      891.37     12.35 o 
  -1   1   9      342.73      338.62      5.97 o 
   0   1   9        6.20        3.58      1.92 o 
   1   1   9      788.20      844.82     15.42 o 
   2   1   9      518.58      506.94     12.69 o 
   3   1   9      126.57      140.45      8.73 o 
   4   1   9      577.25      550.41     30.40 o 
   5   1   9      352.00      330.48     23.99 o 
   6   1   9       68.64       51.69     17.41 o 
   7   1   9      159.54      169.67     23.12 o 
  -8   2   9      201.90      224.33     34.23 o 
  -7   2   9      143.09      163.77     18.17 o 
  -6   2   9      608.02      603.37     24.09 o 
  -5   2   9      649.11      623.84     16.24 o 
  -4   2   9      306.79      270.82      9.88 o 
  -3   2   9     1667.33     1700.99     27.05 o 
  -2   2   9        6.08        2.76      2.44 o 
  -1   2   9       55.64       58.07      3.05 o 
   0   2   9     1763.02     1773.27     21.71 o 
   1   2   9       28.71       58.42      9.02 o 
   2   2   9      251.51      236.84     10.10 o 
   3   2   9      445.93      421.14     26.05 o 
   4   2   9       80.57       92.76     16.35 o 
   5   2   9      187.46      196.19     21.87 o 
   6   2   9      375.71      367.50     26.52 o 
   7   2   9       54.87       24.08     17.98 o 
  -8   3   9       37.06       31.26     18.17 o 
  -7   3   9      111.99      121.43     14.15 o 
  -6   3   9      184.21      259.38     19.85 o 
  -5   3   9      684.81      685.51     20.22 o 
  -4   3   9     1100.48     1075.99     27.33 o 
  -3   3   9      145.85      179.18      7.28 o 
  -2   3   9     3768.92     3677.47     47.34 o 
  -1   3   9       58.31       61.93      4.20 o 
   0   3   9       28.09       90.53      4.19 o 
   1   3   9      692.11      816.49     16.88 o 
   2   3   9      437.18      427.10     26.50 o 
   3   3   9        4.32       -6.66     11.39 o 
   4   3   9      118.32      112.29     18.11 o 
   5   3   9      110.61       82.40     18.36 o 
   6   3   9        3.57       -2.23     15.05 o 
  -7   4   9       34.46       35.76     11.06 o 
  -6   4   9      220.37      216.94     16.79 o 
  -5   4   9      333.62      311.98     13.71 o 
  -4   4   9      132.11      148.33      8.45 o 
  -3   4   9      905.57      926.78     17.59 o 
  -2   4   9       73.49       67.78      4.44 o 
  -1   4   9      567.93      538.07     10.51 o 
   0   4   9     1022.52      984.63     15.94 o 
   1   4   9       74.91       97.18      9.37 o 
   2   4   9       64.19       72.23      9.02 o 
   3   4   9      245.04      231.86     21.66 o 
   4   4   9        4.57        6.07     14.01 o 
   5   4   9        7.32        2.76     14.99 o 
   6   4   9       87.12       74.93     20.37 o 
  -7   5   9      155.57      154.58     18.94 o 
  -6   5   9      170.33      194.27     13.02 o 
  -5   5   9      253.41      272.48     13.37 o 
  -4   5   9     1123.38     1049.98     20.12 o 
  -3   5   9        3.12        0.26      3.73 o 
  -2   5   9     1450.69     1397.05     23.30 o 
  -1   5   9      281.72      256.87      8.10 o 
   0   5   9       46.05       52.81      6.42 o 
   1   5   9      877.41      950.75     23.55 o 
   2   5   9       31.62       44.59      6.97 o 
   3   5   9       14.53       10.95     14.58 o 
   4   5   9       21.47       25.27     16.11 o 
   5   5   9        2.66      -10.40     16.24 o 
   6   5   9       60.67       57.43     19.95 o 
  -7   6   9       31.80       30.78      9.31 o 
  -6   6   9      172.43      205.65     16.87 o 
  -5   6   9      441.00      419.54     16.81 o 
  -4   6   9       22.20       34.84      7.41 o 
  -3   6   9     1223.63     1194.62     24.74 o 
  -2   6   9       50.51       44.61      7.62 o 
  -1   6   9      446.04      443.39     15.70 o 
   0   6   9      406.07      436.37     13.40 o 
   1   6   9      116.21      170.97     15.07 o 
   2   6   9      137.67      150.95     10.12 o 
   3   6   9       42.44       44.91     10.68 o 
   4   6   9        2.19        1.24      9.58 o 
   5   6   9       24.53       -6.96     16.55 o 
  -6   7   9      173.10      194.91     19.82 o 
  -5   7   9        5.96       15.16     10.33 o 
  -4   7   9      818.17      864.40     24.34 o 
  -3   7   9       41.79       31.89      5.69 o 
  -2   7   9     1139.39     1104.81     25.53 o 
  -1   7   9      317.16      333.19     12.51 o 
   0   7   9      176.84      193.38      9.88 o 
   1   7   9      520.16      603.15     29.30 o 
   2   7   9       12.82       11.38      7.48 o 
   3   7   9      122.64      145.87     14.87 o 
   4   7   9       23.94        2.33     10.36 o 
   5   7   9        1.87        4.62     19.98 o 
  -6   8   9       62.25       49.66     14.18 o 
  -5   8   9      244.38      296.92     23.92 o 
  -4   8   9       99.95       89.60     10.69 o 
  -3   8   9      563.26      549.27     22.86 o 
  -2   8   9       63.14       53.30      7.81 o 
  -1   8   9      268.82      247.15     11.77 o 
   0   8   9      421.21      429.70     14.10 o 
   1   8   9      226.24      232.84     14.76 o 
   2   8   9      338.54      354.08     16.17 o 
   3   8   9       11.50       14.71     10.61 o 
   4   8   9      141.91      151.33     18.16 o 
  -5   9   9       12.10       22.50      9.82 o 
  -4   9   9      152.55      225.45     18.70 o 
  -3   9   9      115.43      126.12     24.10 o 
  -2   9   9      252.98      256.13     12.35 o 
  -1   9   9      151.68      155.96     10.64 o 
   0   9   9       47.44       39.81      7.30 o 
   1   9   9      349.81      380.97     20.76 o 
   2   9   9       35.16       42.30     10.81 o 
   3   9   9      313.11      342.11     21.69 o 
   4   9   9       68.62       69.04     24.10 o 
  -4  10   9       39.91       30.99     13.13 o 
  -3  10   9       81.08       66.82     13.55 o 
  -2  10   9       61.37       78.75     12.74 o 
  -1  10   9       85.47      103.12      9.97 o 
   0  10   9      314.47      280.27     17.04 o 
   1  10   9      236.72      259.86     17.39 o 
   2  10   9      152.50      118.15     16.72 o 
   3  10   9       82.86      122.67     24.91 o 
  -3  11   9        5.71       -1.69     12.81 o 
  -2  11   9       34.03       29.64     13.28 o 
  -1  11   9       40.15       40.71      8.87 o 
   0  11   9        1.18        5.25     10.24 o 
   1  11   9      219.57      235.95     26.57 o 
  -3 -12  10        1.97       11.06     14.99 o 
  -2 -12  10        4.00        2.05      9.80 o 
  -1 -12  10       55.64       53.04      7.47 o 
   0 -12  10       52.31       58.19      7.52 o 
   1 -12  10       94.03       89.63     10.12 o 
   2 -12  10       14.10       17.70      9.90 o 
  -4 -11  10       71.03       62.67     35.43 o 
  -3 -11  10       10.16       19.65      8.52 o 
  -2 -11  10       15.27       26.91      6.54 o 
  -1 -11  10        2.52       11.70      5.22 o 
   0 -11  10       79.10       72.23      7.53 o 
   1 -11  10       20.53       40.73      8.06 o 
   2 -11  10      126.78      116.82     10.57 o 
   3 -11  10        7.77        6.60      7.71 o 
   4 -11  10       90.08       94.05     11.46 o 
  -5 -10  10       45.85       78.87     15.26 o 
  -4 -10  10       65.77       72.64      9.90 o 
  -3 -10  10       57.76       71.21     10.07 o 
  -2 -10  10        5.15        5.71      5.49 o 
  -1 -10  10        7.48        3.76      4.65 o 
   0 -10  10       12.55        7.67      5.29 o 
   1 -10  10       64.10       32.85      9.45 o 
   2 -10  10       21.48       29.00      7.63 o 
   3 -10  10      143.56      138.04     16.21 o 
   4 -10  10      129.26      123.30     10.29 o 
  -5  -9  10      185.94      203.05     12.48 o 
  -4  -9  10      212.27      230.68     13.22 o 
  -3  -9  10       13.87       13.51      7.22 o 
  -2  -9  10      212.64      221.78      9.35 o 
  -1  -9  10       38.11       43.25      4.83 o 
   0  -9  10       22.90       34.87      5.69 o 
   1  -9  10       70.78      114.31     11.03 o 
   2  -9  10       10.65        8.70      5.06 o 
   3  -9  10       21.60       25.54      6.78 o 
   4  -9  10       15.95       11.42      7.87 o 
   5  -9  10       16.93       14.42     17.20 o 
  -6  -8  10      149.93      141.69     13.68 o 
  -5  -8  10       53.91       59.76      9.35 o 
  -4  -8  10      201.97      219.84     15.22 o 
  -3  -8  10       67.12       76.31      6.07 o 
  -2  -8  10        8.31       11.72      3.83 o 
  -1  -8  10      168.36      171.37      7.69 o 
   0  -8  10        4.61       52.92      5.04 o 
   1  -8  10        7.62        6.55      5.36 o 
   2  -8  10       14.81       17.91      4.93 o 
   3  -8  10       61.79       71.63      7.83 o 
   4  -8  10       68.16       75.20      8.30 o 
   5  -8  10       62.97       67.17     11.69 o 
  -6  -7  10       62.14       59.13      9.90 o 
  -5  -7  10      311.52      324.91     12.68 o 
  -4  -7  10      292.52      279.36     13.26 o 
  -3  -7  10       76.98       88.63      5.92 o 
  -2  -7  10      136.74      136.09      5.94 o 
  -1  -7  10       43.10       38.04      4.39 o 
   0  -7  10      133.57      151.83      7.90 o 
   1  -7  10       13.16       25.02      4.13 o 
   2  -7  10        2.32        2.14      3.67 o 
   3  -7  10       19.74       25.26      5.88 o 
   4  -7  10       57.39       62.51     10.01 o 
   5  -7  10       93.10       93.92     12.73 o 
   6  -7  10      155.24      171.18     18.11 o 
  -7  -6  10       12.57        8.06     11.04 o 
  -6  -6  10       62.09       80.28      9.85 o 
  -5  -6  10      443.19      455.39     14.12 o 
  -4  -6  10      296.05      282.40      9.93 o 
  -3  -6  10      744.33      704.36     17.51 o 
  -2  -6  10      165.85      176.39      6.02 o 
  -1  -6  10      365.80      340.46      8.06 o 
   0  -6  10       14.62       28.13      3.71 o 
   1  -6  10       45.28       48.50      3.54 o 
   2  -6  10      139.40      145.13      6.69 o 
   3  -6  10       52.27       53.59      6.35 o 
   4  -6  10       41.73       50.35      9.05 o 
   5  -6  10       93.63      101.90     11.63 o 
   6  -6  10       89.45      117.00     24.38 o 
  -7  -5  10      125.79      105.86     14.97 o 
  -6  -5  10       49.33       40.10     10.89 o 
  -5  -5  10       48.14       50.53      6.80 o 
  -4  -5  10      532.69      492.64     12.48 o 
  -3  -5  10       55.53       49.50      4.55 o 
  -2  -5  10     2469.40     2425.50     40.27 o 
  -1  -5  10      182.83      184.56      5.67 o 
   0  -5  10      915.59      868.45     13.49 o 
   1  -5  10      284.91      268.93     21.01 o 
   2  -5  10       29.10       19.16      3.81 o 
   3  -5  10       93.76       90.77      7.57 o 
   4  -5  10       29.20       33.13      8.38 o 
   5  -5  10        0.67        2.56      8.14 o 
   6  -5  10      172.24      164.17     18.31 o 
  -7  -4  10       40.46       63.19     19.93 o 
  -6  -4  10       66.76       59.47     11.52 o 
  -5  -4  10      226.59      230.68     11.58 o 
  -4  -4  10      318.36      291.23     13.14 o 
  -3  -4  10      391.53      379.78     10.03 o 
  -2  -4  10      149.86      160.35      5.45 o 
  -1  -4  10     3368.13     3248.90     38.15 o 
   0  -4  10     1642.98     1615.30     20.25 o 
   1  -4  10     1294.55     1218.91     17.45 o 
   2  -4  10      756.85      683.10     12.67 o 
   3  -4  10       37.22       33.10      5.73 o 
   4  -4  10       39.61       27.26      6.06 o 
   5  -4  10       11.17       27.43      8.63 o 
   6  -4  10       47.35       56.61     10.72 o 
  -7  -3  10       44.36       49.19     12.69 o 
  -6  -3  10       22.12       27.59      9.68 o 
  -5  -3  10      253.98      226.87     34.08 o 
  -4  -3  10      317.00      320.99     11.84 o 
  -3  -3  10      136.69      136.80      6.84 o 
  -2  -3  10     1014.46      949.76     15.28 o 
  -1  -3  10      317.32      314.54      7.08 o 
   0  -3  10     1225.97     1136.12     15.15 o 
   1  -3  10     1200.87     1140.99     29.47 o 
   2  -3  10      100.19      108.89      6.15 o 
   3  -3  10      258.83      240.01     10.03 o 
   4  -3  10       46.31       53.84      6.85 o 
   5  -3  10        6.30       -2.81      9.41 o 
   6  -3  10       46.39       71.76     11.14 o 
   7  -3  10        1.76        4.25     11.49 o 
  -8  -2  10       11.02        7.52     17.20 o 
  -7  -2  10        0.45        3.90      9.45 o 
  -6  -2  10       28.40       22.42     11.00 o 
  -5  -2  10      226.32      237.27     13.27 o 
  -4  -2  10      518.43      471.32     12.91 o 
  -3  -2  10      656.82      639.32     13.21 o 
  -2  -2  10       15.83       16.66      3.05 o 
  -1  -2  10     1448.75     1350.12     18.42 o 
   0  -2  10     1346.31     1297.71     16.71 o 
   1  -2  10      140.87      127.31      6.69 o 
   2  -2  10     1057.38      979.31     23.75 o 
   3  -2  10        1.95       -2.68      5.31 o 
   4  -2  10       43.74       31.76      6.20 o 
   5  -2  10       31.88       27.53      8.77 o 
   6  -2  10       29.62       18.73     16.08 o 
   7  -2  10       63.83       71.08     19.62 o 
  -8  -1  10       32.26       29.99     17.95 o 
  -7  -1  10      100.58       86.78     19.56 o 
  -6  -1  10       11.72        5.20      7.63 o 
  -5  -1  10      222.64      235.93     12.69 o 
  -4  -1  10      670.93      683.31     19.48 o 
  -3  -1  10       80.78       70.38      4.54 o 
  -2  -1  10     1979.07     1856.10     22.48 o 
  -1  -1  10      478.37      471.75      7.89 o 
   0  -1  10      713.95      683.79     10.32 o 
   1  -1  10     1007.08      930.61     17.47 o 
   2  -1  10       49.71       63.40      7.06 o 
   3  -1  10      393.36      359.60     17.64 o 
   4  -1  10        3.93        4.12      5.87 o 
   5  -1  10        4.22      -11.13      8.96 o 
   6  -1  10       26.35       33.44     16.47 o 
   7  -1  10        8.83       13.13     17.28 o 
  -8   0  10       17.25       -9.11     16.35 o 
  -7   0  10        0.98        3.17     10.70 o 
  -6   0  10       74.15       89.92     11.87 o 
  -5   0  10      132.04      115.34      9.65 o 
  -4   0  10       92.61       95.88      8.23 o 
  -3   0  10      750.23      712.75     17.13 o 
  -2   0  10      250.23      239.60      5.91 o 
  -1   0  10     2041.29     2063.87     23.21 o 
   0   0  10     2314.98     2493.51     28.81 o 
   1   0  10      244.77      239.84     11.97 o 
   2   0  10     2417.81     2387.51     47.37 o 
   3   0  10      191.70      204.68     10.65 o 
   4   0  10      348.02      322.44     18.00 o 
   5   0  10      112.64      114.58     19.92 o 
   6   0  10        6.09       -3.87     15.38 o 
   7   0  10        6.79       -4.26     16.81 o 
  -8   1  10       92.07       94.96     21.32 o 
  -7   1  10       22.54       18.10      9.93 o 
  -6   1  10       71.46       91.70     31.94 o 
  -5   1  10      233.28      240.56     18.32 o 
  -4   1  10      428.01      453.59     17.35 o 
  -3   1  10      229.32      202.07      7.62 o 
  -2   1  10     1270.33     1176.77     16.55 o 
  -1   1  10      973.34      984.06     13.54 o 
   0   1  10     1311.12     1263.06     16.51 o 
   1   1  10     1339.76     1326.25     29.16 o 
   2   1  10      111.28      129.27      8.67 o 
   3   1  10     2099.14     2076.36     55.45 o 
   4   1  10       20.46        4.41     12.68 o 
   5   1  10      376.71      368.95     26.72 o 
   6   1  10      217.29      244.01     26.25 o 
  -8   2  10       19.79       18.08     18.31 o 
  -7   2  10      226.50      223.66     17.93 o 
  -6   2  10       83.45       73.64     11.39 o 
  -5   2  10       81.93       68.78      8.94 o 
  -4   2  10      373.93      322.79     11.18 o 
  -3   2  10       61.92       90.38      5.83 o 
  -2   2  10      374.86      347.35      8.28 o 
  -1   2  10      207.62      219.07      7.69 o 
   0   2  10     2157.34     2142.16     25.82 o 
   1   2  10      426.98      415.67     14.07 o 
   2   2  10     1216.93     1207.45     36.29 o 
   3   2  10        1.31        4.90     12.29 o 
   4   2  10      483.83      448.25     28.67 o 
   5   2  10      119.43      122.19     21.26 o 
   6   2  10       33.40       47.23     18.75 o 
  -7   3  10       81.61       86.63     13.52 o 
  -6   3  10       12.38       11.24      9.01 o 
  -5   3  10      257.00      244.08     14.59 o 
  -4   3  10      178.25      175.10      8.04 o 
  -3   3  10      100.33      106.64      6.32 o 
  -2   3  10      163.84      183.07      6.41 o 
  -1   3  10        2.16       -2.67      3.29 o 
   0   3  10      165.80      146.06     28.41 o 
   1   3  10     1202.46     1237.90     26.77 o 
   2   3  10       54.11       43.27      8.29 o 
   3   3  10     1363.76     1264.66     54.98 o 
   4   3  10       62.52      116.83     19.51 o 
   5   3  10      117.29       82.90     19.95 o 
   6   3  10      237.37      220.91     27.22 o 
  -7   4  10      242.92      257.18     19.90 o 
  -6   4  10      142.88      154.58     15.31 o 
  -5   4  10        9.59       -2.14      5.77 o 
  -4   4  10      249.15      245.60      9.23 o 
  -3   4  10       51.74       55.83      5.33 o 
  -2   4  10       79.93       79.43      5.26 o 
  -1   4  10      469.23      474.80     10.04 o 
   0   4  10        8.98       14.59      3.71 o 
   1   4  10       19.53       11.66      5.75 o 
   2   4  10      668.06      694.35     49.55 o 
   3   4  10      407.87      366.31     27.08 o 
   4   4  10      283.32      276.11     24.72 o 
   5   4  10      366.80      320.08     27.34 o 
   6   4  10       14.06       -4.57     17.75 o 
  -7   5  10      161.73      138.53     20.31 o 
  -6   5  10       20.34       15.00      7.56 o 
  -5   5  10      159.91      193.13     13.21 o 
  -4   5  10       36.00       33.82      6.24 o 
  -3   5  10        9.25       12.17      4.49 o 
  -2   5  10       73.82       63.31      6.08 o 
  -1   5  10       11.36        7.86      3.85 o 
   0   5  10       99.68      119.05      7.80 o 
   1   5  10      140.71      176.21     16.61 o 
   2   5  10        0.76        1.25      6.03 o 
   3   5  10      775.24      840.53     44.53 o 
   4   5  10      339.49      316.24     28.17 o 
   5   5  10      127.59      137.90     24.24 o 
  -7   6  10       64.02       38.04     13.14 o 
  -6   6  10      227.86      241.37     15.56 o 
  -5   6  10        0.09       16.77      7.32 o 
  -4   6  10      319.60      320.89     12.26 o 
  -3   6  10       95.25       96.74      8.09 o 
  -2   6  10       16.62       15.09      6.44 o 
  -1   6  10      362.46      342.08     12.63 o 
   0   6  10      378.32      413.43     13.28 o 
   1   6  10       47.90       59.90      8.42 o 
   2   6  10      519.84      544.44     18.13 o 
   3   6  10       26.25        6.98     10.22 o 
   4   6  10      205.21      187.45     16.77 o 
   5   6  10      181.36      176.08     44.43 o 
  -6   7  10       27.07       35.67     13.18 o 
  -5   7  10      339.98      370.90     21.95 o 
  -4   7  10        5.38       -1.24      7.29 o 
  -3   7  10      310.21      293.81     29.60 o 
  -2   7  10      103.22      100.42      8.66 o 
  -1   7  10       13.11        8.20      6.33 o 
   0   7  10       61.16       60.94      7.41 o 
   1   7  10      250.69      258.81     15.81 o 
   2   7  10       43.38       41.10      8.96 o 
   3   7  10      392.21      426.54     26.91 o 
   4   7  10       81.31       93.56     14.27 o 
   5   7  10       13.03       10.90     21.51 o 
  -5   8  10       18.28       25.77     11.20 o 
  -4   8  10      281.51      276.19     18.54 o 
  -3   8  10       86.35       60.83     12.13 o 
  -2   8  10      228.91      217.39     11.44 o 
  -1   8  10      166.46      149.01     11.04 o 
   0   8  10        1.20        6.23      6.43 o 
   1   8  10       18.43       27.97     13.85 o 
   2   8  10       79.06       86.19     13.44 o 
   3   8  10      102.53       93.98     19.79 o 
   4   8  10       18.06       11.09     12.17 o 
  -5   9  10      485.66      502.75     24.74 o 
  -4   9  10        0.90        6.27     11.51 o 
  -3   9  10      169.58      166.43     15.95 o 
  -2   9  10      161.55      172.86     22.17 o 
  -1   9  10      214.99      230.08     12.19 o 
   0   9  10        3.83        4.88      9.48 o 
   1   9  10       60.86       54.05     14.31 o 
   2   9  10        6.52       12.68     10.59 o 
   3   9  10        9.04       12.13     12.52 o 
  -4  10  10      347.74      357.05     22.06 o 
  -3  10  10      106.89      112.79     15.17 o 
  -2  10  10        8.12       18.43     11.07 o 
  -1  10  10      284.16      283.28     13.52 o 
   0  10  10        0.42       13.04     12.56 o 
   1  10  10        6.75       16.79     10.74 o 
   2  10  10       75.68       78.05     12.94 o 
  -2  11  10      149.74      156.16     16.19 o 
  -1  11  10        1.18       -4.98      6.60 o 
   0  11  10      155.79      161.33     15.55 o 
  -2 -12  11        0.04      -17.02     14.13 o 
  -1 -12  11      132.96      164.78     14.01 o 
   0 -12  11        7.01        5.26      9.25 o 
   1 -12  11      101.95      110.23     13.55 o 
   2 -12  11       46.53       51.35     17.17 o 
  -3 -11  11       19.60       11.34     10.30 o 
  -2 -11  11      237.94      241.48     13.46 o 
  -1 -11  11        5.88        6.28      6.15 o 
   0 -11  11       88.77      134.94      8.98 o 
   1 -11  11      102.60       90.36     12.76 o 
   2 -11  11      127.48      136.31     13.49 o 
   3 -11  11       42.08       49.48      9.64 o 
  -4 -10  11        2.68       12.02      9.81 o 
  -3 -10  11       20.94       19.60      6.46 o 
  -2 -10  11        0.31        1.64      5.39 o 
  -1 -10  11      192.37      225.63     10.22 o 
   0 -10  11      197.29      196.34      9.63 o 
   1 -10  11       14.97       23.51      7.35 o 
   2 -10  11      200.00      192.27     12.23 o 
   3 -10  11       11.30        9.11      6.17 o 
   4 -10  11       24.52       17.67     10.36 o 
  -5  -9  11       30.47       32.04     12.02 o 
  -4  -9  11       34.24       22.03      7.35 o 
  -3  -9  11        0.96       -0.32      5.47 o 
  -2  -9  11       25.59       16.96      5.56 o 
  -1  -9  11        0.51       13.23      5.40 o 
   0  -9  11      152.38      181.29      8.87 o 
   1  -9  11      595.24      599.21     21.57 o 
   2  -9  11       15.14       11.63      5.31 o 
   3  -9  11      330.68      336.39     14.96 o 
   4  -9  11      145.25      139.49     13.28 o 
   5  -9  11       56.95       57.85     14.23 o 
  -6  -8  11        4.47        3.63     17.39 o 
  -5  -8  11        2.24        0.25      7.03 o 
  -4  -8  11        5.91        6.76      5.40 o 
  -3  -8  11      246.95      245.25     10.60 o 
  -2  -8  11       30.07       34.08      4.61 o 
  -1  -8  11      260.18      274.53      9.05 o 
   0  -8  11      145.62      169.47      8.42 o 
   1  -8  11       96.31      102.37      8.76 o 
   2  -8  11      404.66      380.11     11.57 o 
   3  -8  11        2.35        2.27      5.73 o 
   4  -8  11      250.09      275.80     20.05 o 
   5  -8  11        5.75       -5.60      9.25 o 
  -6  -7  11       40.99       29.70      9.80 o 
  -5  -7  11        6.42        8.93      5.88 o 
  -4  -7  11        2.80       -1.58      4.80 o 
  -3  -7  11       20.31       18.14      4.57 o 
  -2  -7  11      782.62      762.97     13.86 o 
  -1  -7  11       74.23       76.02      8.05 o 
   0  -7  11      415.32      509.62     11.79 o 
   1  -7  11      309.17      278.84      8.52 o 
   2  -7  11       10.11       10.38      4.75 o 
   3  -7  11      220.30      234.50     21.42 o 
   4  -7  11       98.94       86.63     12.27 o 
   5  -7  11      143.35      154.21     19.33 o 
  -7  -6  11      101.68      109.40     22.73 o 
  -6  -6  11       13.00       22.63     12.90 o 
  -5  -6  11       96.94       96.51     15.97 o 
  -4  -6  11      155.63      173.69      8.76 o 
  -3  -6  11       26.36       18.57      4.34 o 
  -2  -6  11        2.85        2.23      3.42 o 
  -1  -6  11      549.81      570.76     13.42 o 
   0  -6  11      936.37      947.69     17.13 o 
   1  -6  11      351.31      296.79      8.49 o 
   2  -6  11      468.92      444.34     10.61 o 
   3  -6  11       69.13       82.79     12.16 o 
   4  -6  11      345.50      339.49     16.91 o 
   5  -6  11       34.65       35.30     13.82 o 
   6  -6  11      135.10      151.56     17.46 o 
  -7  -5  11       56.77       67.78     13.71 o 
  -6  -5  11      245.04      279.80     18.75 o 
  -5  -5  11       46.32       53.63      8.20 o 
  -4  -5  11      131.04      124.63      7.36 o 
  -3  -5  11       52.00       62.15      5.14 o 
  -2  -5  11       26.10       19.79      3.42 o 
  -1  -5  11      204.11      218.03      6.77 o 
   0  -5  11       23.00       56.48     21.54 o 
   1  -5  11      515.19      509.24     10.93 o 
   2  -5  11       29.67       22.99      4.07 o 
   3  -5  11      357.44      349.48     15.33 o 
   4  -5  11      477.08      487.18     23.86 o 
   5  -5  11      187.89      177.66     26.09 o 
   6  -5  11      274.22      288.25     16.89 o 
  -7  -4  11      383.46      415.75     22.34 o 
  -6  -4  11      295.52      279.24     18.37 o 
  -5  -4  11      175.04      192.84     15.40 o 
  -4  -4  11      210.46      224.93      8.92 o 
  -3  -4  11        2.55        4.60      3.98 o 
  -2  -4  11        8.10       10.84      3.50 o 
  -1  -4  11      154.49      152.12     15.39 o 
   0  -4  11      131.28      132.36      6.15 o 
   1  -4  11        6.37        5.95      3.43 o 
   2  -4  11      157.26      174.72      7.74 o 
   3  -4  11       45.11       36.05      6.30 o 
   4  -4  11      334.89      335.02     15.62 o 
   5  -4  11      269.93      287.90     16.33 o 
   6  -4  11       29.91       26.85     10.45 o 
  -7  -3  11      181.46      186.64     21.90 o 
  -6  -3  11      222.42      240.33     35.90 o 
  -5  -3  11      484.23      504.05     29.32 o 
  -4  -3  11        5.92       13.04      4.80 o 
  -3  -3  11      309.88      308.61      9.29 o 
  -2  -3  11      192.24      199.00      6.66 o 
  -1  -3  11      195.30      212.23     13.62 o 
   0  -3  11       75.79       85.05      4.80 o 
   1  -3  11      147.53      203.53      8.07 o 
   2  -3  11       58.12       64.52      6.26 o 
   3  -3  11      196.27      209.38     16.43 o 
   4  -3  11      160.61      173.67     10.17 o 
   5  -3  11      182.23      171.47     18.11 o 
   6  -3  11      128.65      142.40     13.93 o 
  -7  -2  11      119.57      126.38     21.90 o 
  -6  -2  11      575.00      607.16     25.27 o 
  -5  -2  11       68.27       74.28     11.18 o 
  -4  -2  11      542.81      554.43     17.84 o 
  -3  -2  11       61.27       64.18      5.25 o 
  -2  -2  11      371.71      391.69      9.70 o 
  -1  -2  11      195.87      194.65      6.32 o 
   0  -2  11        3.08        4.98      2.60 o 
   1  -2  11      465.36      433.46     12.10 o 
   2  -2  11       98.81      117.50      7.43 o 
   3  -2  11        3.44        5.61      5.80 o 
   4  -2  11      246.20      255.13     15.06 o 
   5  -2  11      234.84      259.16     20.66 o 
   6  -2  11       45.76       20.40     17.49 o 
  -7  -1  11      281.38      320.32     21.20 o 
  -6  -1  11       23.00       42.10     16.69 o 
  -5  -1  11      627.52      615.98     24.02 o 
  -4  -1  11        3.04        2.61      5.15 o 
  -3  -1  11      373.82      386.69     11.21 o 
  -2  -1  11      201.04      188.04      5.95 o 
  -1  -1  11      612.03      620.41     11.39 o 
   0  -1  11      904.43      960.68     14.73 o 
   1  -1  11        8.43        0.92      3.95 o 
   2  -1  11      609.32      598.46     17.77 o 
   3  -1  11      413.85      415.26     15.01 o 
   4  -1  11      140.92      142.94     15.07 o 
   5  -1  11      209.06      235.90     18.63 o 
   6  -1  11      287.67      251.84     27.95 o 
  -7   0  11      412.13      418.86     21.86 o 
  -6   0  11      997.20     1007.53     34.04 o 
  -5   0  11       84.17       72.98     10.88 o 
  -4   0  11     1345.21     1294.70     25.85 o 
  -3   0  11       51.15       60.61      5.28 o 
  -2   0  11      785.19      757.37     12.31 o 
  -1   0  11       37.32       39.21      3.53 o 
   0   0  11        0.25       -2.47      3.16 o 
   1   0  11      885.30      907.43     16.85 o 
   2   0  11        7.49        9.82      5.72 o 
   3   0  11      139.19      134.30      9.72 o 
   4   0  11      128.64      109.64     13.97 o 
   5   0  11      118.22      173.90     23.99 o 
   6   0  11       18.07       35.13     18.92 o 
  -7   1  11       78.96       89.78     13.70 o 
  -6   1  11       96.43      102.28     12.88 o 
  -5   1  11      774.22      819.77     45.40 o 
  -4   1  11       27.24       22.31      4.86 o 
  -3   1  11     1564.56     1534.10     25.67 o 
  -2   1  11      371.44      369.72      7.99 o 
  -1   1  11     1079.08     1049.77     15.26 o 
   0   1  11      101.05      118.88      5.48 o 
   1   1  11      182.45      209.29     12.42 o 
   2   1  11       67.54       67.50     14.55 o 
   3   1  11      304.05      314.54     18.27 o 
   4   1  11       18.63       46.31     17.14 o 
   5   1  11       55.73       37.36     17.47 o 
   6   1  11      115.50      124.17     23.27 o 
  -7   2  11       84.23       99.64     14.33 o 
  -6   2  11      214.85      244.96     17.68 o 
  -5   2  11       16.68       14.41      7.77 o 
  -4   2  11      860.05      827.50     17.10 o 
  -3   2  11      141.08      174.96      7.74 o 
  -2   2  11     1043.67     1012.58     16.52 o 
  -1   2  11      994.11      959.49     15.85 o 
   0   2  11       98.78      109.04      8.01 o 
   1   2  11     1085.32     1086.84     21.99 o 
   2   2  11        4.54        7.16      9.09 o 
   3   2  11        2.99       -1.73     14.07 o 
   4   2  11      186.84      176.52     23.71 o 
   5   2  11       25.40      -10.98     15.75 o 
   6   2  11       46.58       46.86     20.11 o 
  -7   3  11       86.24       89.98     34.12 o 
  -6   3  11       48.70       43.03     10.69 o 
  -5   3  11      423.69      457.93     32.42 o 
  -4   3  11       20.79       20.97      4.99 o 
  -3   3  11      922.76      897.10     17.76 o 
  -2   3  11      528.48      495.49     11.23 o 
  -1   3  11      441.56      423.70     10.57 o 
   0   3  11      825.32      867.85     16.45 o 
   1   3  11       64.67       71.61      8.13 o 
   2   3  11      539.58      532.76     20.27 o 
   3   3  11       65.92       79.31     18.86 o 
   4   3  11        0.05      -15.75     14.52 o 
   5   3  11       30.76       17.05     18.53 o 
   6   3  11       19.11      -20.73     17.22 o 
  -7   4  11       71.11       51.22     12.42 o 
  -6   4  11      279.04      309.89     20.09 o 
  -5   4  11        2.97        3.77      6.19 o 
  -4   4  11     1043.34     1046.62     23.00 o 
  -3   4  11      802.04      740.84     15.90 o 
  -2   4  11      519.37      500.06     13.13 o 
  -1   4  11     1098.98     1064.08     34.82 o 
   0   4  11        8.64       22.99     10.87 o 
   1   4  11      788.11      803.07     21.81 o 
   2   4  11        7.45        2.05      7.99 o 
   3   4  11      193.25      259.19     28.36 o 
   4   4  11      127.13      117.09     23.27 o 
   5   4  11       52.19       70.50     21.15 o 
  -7   5  11       14.12       10.17     18.03 o 
  -6   5  11       83.11       74.37     13.13 o 
  -5   5  11      438.93      455.97     18.13 o 
  -4   5  11       12.42       14.31      5.87 o 
  -3   5  11     1727.94     1713.13     29.00 o 
  -2   5  11      994.16      944.88     19.80 o 
  -1   5  11      396.71      393.37     11.51 o 
   0   5  11      956.95     1002.66     23.11 o 
   1   5  11       65.34       57.72      8.49 o 
   2   5  11      256.84      284.40     22.14 o 
   3   5  11       38.72       44.15     15.27 o 
   4   5  11       83.92      102.99     23.79 o 
   5   5  11       16.23       -8.58     19.09 o 
  -6   6  11       32.28       12.76      8.23 o 
  -5   6  11       26.05       22.63      8.17 o 
  -4   6  11      159.14      164.88     12.66 o 
  -3   6  11      288.04      300.79     13.72 o 
  -2   6  11      441.63      465.21     27.25 o 
  -1   6  11      503.45      508.95     13.54 o 
   0   6  11        0.25        5.66      5.82 o 
   1   6  11      656.29      683.60     20.98 o 
   2   6  11       16.78        8.83      7.97 o 
   3   6  11      104.86      110.47     37.30 o 
   4   6  11      146.78      153.08     19.00 o 
   5   6  11       45.99       35.91     13.28 o 
  -6   7  11       12.37       24.86     12.71 o 
  -5   7  11      134.45      140.92     18.87 o 
  -4   7  11       15.77       18.17     11.00 o 
  -3   7  11      127.18      130.55     20.84 o 
  -2   7  11      463.18      466.55     15.60 o 
  -1   7  11       60.67       59.36      9.64 o 
   0   7  11      361.55      360.01     12.99 o 
   1   7  11       31.72       29.51     10.05 o 
   2   7  11      192.41      235.94     18.38 o 
   3   7  11      170.06      168.38     17.16 o 
   4   7  11      142.34      123.32     16.29 o 
  -5   8  11       10.21        6.83     12.00 o 
  -4   8  11       24.45       21.82     12.12 o 
  -3   8  11      178.15      170.80     15.86 o 
  -2   8  11        9.81        8.33      9.94 o 
  -1   8  11      297.50      343.00     11.87 o 
   0   8  11       35.35       61.76     11.16 o 
   1   8  11      360.65      351.14     18.46 o 
   2   8  11        2.28       -2.64      9.32 o 
   3   8  11        5.79       -5.31     15.80 o 
  -4   9  11       21.23        4.51     12.39 o 
  -3   9  11       44.69       38.68     12.64 o 
  -2   9  11      145.86      147.08     12.93 o 
  -1   9  11        2.22        0.67      6.47 o 
   0   9  11      372.67      350.08     19.25 o 
   1   9  11      229.38      239.23     17.12 o 
   2   9  11      245.81      227.94     17.19 o 
  -3  10  11        0.21        7.42     11.95 o 
  -2  10  11      106.74       67.69     22.08 o 
  -1  10  11       31.74       46.61      7.66 o 
   0  10  11       19.12       25.69     16.51 o 
   1  10  11      222.04      213.15     20.66 o 
  -1 -12  12        0.97        2.40      8.94 o 
   0 -12  12       43.97       54.42     16.05 o 
  -3 -11  12      109.06      123.11     19.14 o 
  -2 -11  12        2.47        5.13      9.67 o 
  -1 -11  12       70.57       97.57     10.02 o 
   0 -11  12        6.50       17.71      8.12 o 
   1 -11  12       18.80       21.78      8.51 o 
   2 -11  12       55.73       58.41     11.27 o 
  -4 -10  12      112.77      115.05     13.88 o 
  -3 -10  12        1.57        7.54      7.57 o 
  -2 -10  12      119.66      121.42     14.88 o 
  -1 -10  12       16.58        7.33      5.89 o 
   0 -10  12      151.59      158.83      9.16 o 
   1 -10  12       13.53        7.37      7.32 o 
   2 -10  12        9.39        6.89      7.56 o 
   3 -10  12        1.02        5.14      7.29 o 
  -5  -9  12      253.83      314.03     32.63 o 
  -4  -9  12        2.22       24.87      8.71 o 
  -3  -9  12      209.67      250.69     14.99 o 
  -2  -9  12       29.56       23.98      7.33 o 
  -1  -9  12       55.26       84.35      8.16 o 
   0  -9  12       71.51       64.43      6.84 o 
   1  -9  12       96.28      106.48     13.31 o 
   2  -9  12       12.93       26.11      7.52 o 
   3  -9  12        1.46      -13.93      6.97 o 
   4  -9  12       19.06       17.92      9.78 o 
  -5  -8  12        5.63        2.99      8.08 o 
  -4  -8  12      443.97      438.65     12.90 o 
  -3  -8  12        2.08        3.94      6.11 o 
  -2  -8  12      357.13      363.27     11.56 o 
  -1  -8  12        6.48        9.94      5.15 o 
   0  -8  12      107.94      122.47      8.28 o 
   1  -8  12      137.46      147.54     10.28 o 
   2  -8  12        0.71        0.19      5.25 o 
   3  -8  12      164.78      169.83     30.67 o 
   4  -8  12      137.43      127.37     13.44 o 
   5  -8  12        0.35        1.20     19.90 o 
  -6  -7  12       53.59       53.76     13.20 o 
  -5  -7  12      138.62      128.34     11.50 o 
  -4  -7  12       30.99       33.69      5.98 o 
  -3  -7  12      284.59      296.91     11.19 o 
  -2  -7  12      422.08      398.07     10.60 o 
  -1  -7  12      815.26      796.39     17.68 o 
   0  -7  12      187.76      180.61      8.49 o 
   1  -7  12      337.23      348.38     15.04 o 
   2  -7  12      124.62      136.10      9.55 o 
   3  -7  12        3.67        2.14      7.53 o 
   4  -7  12      141.32      134.93     15.29 o 
   5  -7  12       31.51       28.63     10.60 o 
  -6  -6  12       83.61       83.86     17.79 o 
  -5  -6  12        6.18       24.51      7.86 o 
  -4  -6  12      160.37      177.70      9.93 o 
  -3  -6  12        0.07        0.43      4.34 o 
  -2  -6  12       54.50       64.25      5.79 o 
  -1  -6  12      495.89      492.07     11.84 o 
   0  -6  12      503.80      495.34     11.67 o 
   1  -6  12      727.98      704.39     17.22 o 
   2  -6  12      131.41      139.18     12.16 o 
   3  -6  12      186.20      172.41     12.99 o 
   4  -6  12       38.67       37.26      9.62 o 
   5  -6  12        1.60       14.52      9.62 o 
  -7  -5  12        0.12       18.03     18.08 o 
  -6  -5  12       14.71       17.53     10.15 o 
  -5  -5  12      204.77      201.22     12.28 o 
  -4  -5  12       10.25       14.77      5.75 o 
  -3  -5  12      290.83      271.98      9.53 o 
  -2  -5  12      282.06      267.21      7.70 o 
  -1  -5  12      106.07      114.35      6.17 o 
   0  -5  12      831.04      780.00     22.94 o 
   1  -5  12       29.55       37.25      4.91 o 
   2  -5  12      771.11      766.88     18.80 o 
   3  -5  12        8.00       -5.45      7.61 o 
   4  -5  12      179.08      176.85     20.59 o 
   5  -5  12       39.06       42.01     10.74 o 
   6  -5  12        4.97      -18.27     11.14 o 
  -7  -4  12        9.23       13.42     17.30 o 
  -6  -4  12        0.42       -1.89      9.76 o 
  -5  -4  12        6.40        2.88      8.00 o 
  -4  -4  12      383.45      380.39     12.36 o 
  -3  -4  12       18.67       15.45      4.63 o 
  -2  -4  12      390.12      371.34     15.06 o 
  -1  -4  12      455.63      445.84     10.74 o 
   0  -4  12      160.09      160.56     10.40 o 
   1  -4  12      875.26      822.39     27.82 o 
   2  -4  12       50.16       46.31      6.35 o 
   3  -4  12      580.28      563.86     38.14 o 
   4  -4  12      121.82      128.16     21.41 o 
   5  -4  12        0.16       18.12      9.72 o 
   6  -4  12       24.26       36.30     13.43 o 
  -7  -3  12       30.24       49.49     12.52 o 
  -6  -3  12       82.89       93.46     13.42 o 
  -5  -3  12       34.17       40.24     15.17 o 
  -4  -3  12        6.10        0.54      4.79 o 
  -3  -3  12      475.39      467.29     11.96 o 
  -2  -3  12      341.21      332.36      8.51 o 
  -1  -3  12      254.73      252.29      7.97 o 
   0  -3  12      910.32      940.95     14.67 o 
   1  -3  12       13.59       15.58      5.22 o 
   2  -3  12      467.41      469.73     13.57 o 
   3  -3  12      222.54      231.09     21.10 o 
   4  -3  12      353.10      378.40     24.49 o 
   5  -3  12      138.80      146.38     17.51 o 
   6  -3  12        2.46       -0.42     17.53 o 
  -7  -2  12       96.86      110.81     14.94 o 
  -6  -2  12       10.00       18.52     10.15 o 
  -5  -2  12      161.05      145.59     14.00 o 
  -4  -2  12      343.70      334.80     13.54 o 
  -3  -2  12        0.54       -2.86      3.82 o 
  -2  -2  12      574.57      534.89     10.91 o 
  -1  -2  12     1117.55     1118.04     17.67 o 
   0  -2  12      115.88      129.87      6.04 o 
   1  -2  12     1546.24     1463.98     33.85 o 
   2  -2  12      138.74      149.63      8.47 o 
   3  -2  12      669.29      652.83     20.11 o 
   4  -2  12      175.77      193.85     17.65 o 
   5  -2  12      135.37      132.42     16.81 o 
   6  -2  12       65.03       52.44     21.29 o 
  -7  -1  12      209.26      209.44     18.69 o 
  -6  -1  12       90.35       71.13     13.57 o 
  -5  -1  12      106.97      131.82     13.47 o 
  -4  -1  12      195.98      231.19     11.82 o 
  -3  -1  12      349.28      370.96     15.07 o 
  -2  -1  12      658.66      635.39     11.28 o 
  -1  -1  12      220.56      211.92      6.74 o 
   0  -1  12     1075.30     1029.47     17.02 o 
   1  -1  12        8.33        7.00      4.76 o 
   2  -1  12      493.52      503.66     12.09 o 
   3  -1  12      220.18      229.03     12.56 o 
   4  -1  12      390.68      396.23     21.40 o 
   5  -1  12      105.88       98.94     15.37 o 
   6  -1  12       16.98      -11.20     18.53 o 
  -7   0  12       34.06       32.47     11.62 o 
  -6   0  12      202.26      238.10     18.10 o 
  -5   0  12      103.59       84.64     17.78 o 
  -4   0  12      199.80      215.32     11.73 o 
  -3   0  12       99.71       86.62      9.44 o 
  -2   0  12      138.62      177.66      6.34 o 
  -1   0  12     1074.86     1135.52     18.12 o 
   0   0  12       35.94       40.21      4.48 o 
   1   0  12     1658.54     1707.50     27.86 o 
   2   0  12       85.86       84.31      7.28 o 
   3   0  12      497.48      480.41     22.85 o 
   4   0  12      234.83      263.52     20.08 o 
   5   0  12       66.90       86.91     21.98 o 
   6   0  12      177.97      180.26     26.64 o 
  -7   1  12      193.55      207.09     34.43 o 
  -6   1  12      259.76      225.41     24.28 o 
  -5   1  12       27.35       20.19      8.76 o 
  -4   1  12      243.27      245.55     12.18 o 
  -3   1  12      376.64      359.88     10.51 o 
  -2   1  12       44.92       56.03      6.41 o 
  -1   1  12       42.34       55.43      6.49 o 
   0   1  12       30.86       39.62      4.70 o 
   1   1  12      568.14      565.57     12.87 o 
   2   1  12      319.34      310.92     17.98 o 
   3   1  12      268.87      272.57     18.20 o 
   4   1  12      319.98      298.60     26.75 o 
   5   1  12      125.28      145.42     24.49 o 
   6   1  12        2.12      -17.49     18.00 o 
  -7   2  12      365.57      350.67     21.56 o 
  -6   2  12       82.12      108.84     13.84 o 
  -5   2  12      322.05      316.83     17.61 o 
  -4   2  12      146.77      155.59      9.04 o 
  -3   2  12      163.25      175.42     11.91 o 
  -2   2  12      321.21      299.80     10.05 o 
  -1   2  12       95.35      117.90      6.31 o 
   0   2  12       77.70       87.24      4.92 o 
   1   2  12       77.08       87.90      8.96 o 
   2   2  12      579.61      562.29     18.12 o 
   3   2  12       52.10       44.19     17.72 o 
   4   2  12      682.72      668.30     39.01 o 
   5   2  12        0.90       -1.17     17.64 o 
   6   2  12      228.92      158.49     27.08 o 
  -7   3  12       29.46       39.11     11.62 o 
  -6   3  12      469.00      513.53     44.73 o 
  -5   3  12       73.96       76.91     13.81 o 
  -4   3  12      341.11      352.52     12.58 o 
  -3   3  12      332.88      333.81     10.50 o 
  -2   3  12       37.59       49.39      6.10 o 
  -1   3  12      461.81      481.95     16.22 o 
   0   3  12      107.22      116.04      5.60 o 
   1   3  12       46.36       69.88      8.38 o 
   2   3  12      241.03      269.09     15.73 o 
   3   3  12      222.62      263.46     29.29 o 
   4   3  12      119.62      116.05     24.18 o 
   5   3  12      343.49      279.99     31.01 o 
  -7   4  12      152.22      178.70     27.28 o 
  -6   4  12        3.06       -0.36      8.27 o 
  -5   4  12      410.74      432.83     23.79 o 
  -4   4  12       55.86       66.71     12.94 o 
  -3   4  12      423.30      407.21     15.39 o 
  -2   4  12      250.17      240.34     12.91 o 
  -1   4  12       31.39       47.50      5.85 o 
   0   4  12      268.62      261.95     10.75 o 
   1   4  12      346.43      340.18     14.41 o 
   2   4  12        4.66       -4.87      7.05 o 
   3   4  12      176.51      221.02     27.76 o 
   4   4  12      150.66      185.89     27.47 o 
   5   4  12        1.12       -5.32     19.98 o 
  -6   5  12       34.33       33.68      9.25 o 
  -5   5  12       94.83      109.46     11.06 o 
  -4   5  12      249.47      258.70     11.67 o 
  -3   5  12      158.61      169.26     24.81 o 
  -2   5  12      153.68      179.41     13.56 o 
  -1   5  12      307.89      348.94     12.87 o 
   0   5  12       22.98       27.13      6.44 o 
   1   5  12        5.98      -12.45      6.86 o 
   2   5  12      202.78      216.51     23.16 o 
   3   5  12      140.56      145.22     15.92 o 
   4   5  12      126.18      147.88     27.50 o 
   5   5  12       66.75       78.33     24.60 o 
  -6   6  12      122.43      138.99     13.27 o 
  -5   6  12      172.42      142.99     10.60 o 
  -4   6  12       37.00       29.07     13.59 o 
  -3   6  12      303.35      286.56     17.67 o 
  -2   6  12      559.90      556.75     24.35 o 
  -1   6  12       50.51       52.30      7.89 o 
   0   6  12      355.86      384.12     13.23 o 
   1   6  12       81.84      102.96     12.35 o 
   2   6  12       17.53        7.42      8.25 o 
   3   6  12        3.84       16.90     11.71 o 
   4   6  12      143.33      130.90     16.77 o 
  -5   7  12       11.43       14.21      9.97 o 
  -4   7  12      418.66      405.75     21.91 o 
  -3   7  12       47.76       59.66     23.90 o 
  -2   7  12       86.13       73.13      8.97 o 
  -1   7  12      516.22      512.62     14.17 o 
   0   7  12       48.24       54.22     11.03 o 
   1   7  12       38.22       24.29     10.25 o 
   2   7  12       34.33       32.91     10.06 o 
   3   7  12      110.86       90.50     16.84 o 
  -4   8  12      152.18      159.45     25.44 o 
  -3   8  12      224.51      203.88     16.97 o 
  -2   8  12      448.36      450.70     16.01 o 
  -1   8  12        9.59       -1.93      6.42 o 
   0   8  12      582.83      617.70     24.82 o 
   1   8  12       20.26       12.15     10.46 o 
   2   8  12       34.54       40.09     14.64 o 
   3   8  12        5.96        5.44     12.09 o 
  -3   9  12      136.21      109.91     15.61 o 
  -2   9  12       10.24        3.74     21.85 o 
  -1   9  12      309.64      318.89     11.95 o 
   0   9  12       48.79       50.52     15.02 o 
   1   9  12      162.39      166.86     16.00 o 
  -2 -11  13       10.08       14.71     15.16 o 
  -1 -11  13        1.73       -8.24      7.09 o 
   0 -11  13       63.86       52.11     11.32 o 
   1 -11  13        3.14       17.23     10.18 o 
  -3 -10  13        9.34       13.49     10.28 o 
  -2 -10  13       74.21       72.46      9.94 o 
  -1 -10  13        6.65        3.98      6.17 o 
   0 -10  13        3.32       -0.89     10.58 o 
   1 -10  13       90.44       93.17     10.52 o 
   2 -10  13       13.51       17.87      9.54 o 
   3 -10  13      139.02      171.54     22.76 o 
  -4  -9  13        9.49        6.90      9.89 o 
  -3  -9  13        9.33        5.74      7.56 o 
  -2  -9  13       83.01       84.67      9.67 o 
  -1  -9  13      202.58      222.79     10.61 o 
   0  -9  13       12.79        9.50      5.83 o 
   1  -9  13       73.23       83.19     10.96 o 
   2  -9  13       52.43       80.99      9.59 o 
   3  -9  13       14.60        8.32      7.65 o 
  -5  -8  13      155.82      158.17     13.16 o 
  -4  -8  13        7.75       -1.43      7.23 o 
  -3  -8  13      115.87      124.94     10.51 o 
  -2  -8  13       41.20       41.88      6.37 o 
  -1  -8  13       80.04       81.02      7.58 o 
   0  -8  13        9.03       11.17      5.86 o 
   1  -8  13      237.08      236.00     12.69 o 
   2  -8  13        0.65        3.35      7.11 o 
   3  -8  13        8.44       -2.76      8.41 o 
   4  -8  13       21.40       35.92     12.57 o 
  -5  -7  13      177.19      187.24     13.29 o 
  -4  -7  13      130.28      142.23     10.06 o 
  -3  -7  13       17.46        9.49      5.71 o 
  -2  -7  13       20.82       14.19      5.76 o 
  -1  -7  13       41.51       44.04      6.37 o 
   0  -7  13       41.58       43.63      7.00 o 
   1  -7  13      147.86      190.87     16.20 o 
   2  -7  13      255.55      274.02     12.49 o 
   3  -7  13      175.37      194.95     34.44 o 
   4  -7  13        4.16        5.09      8.99 o 
   5  -7  13      272.79      296.43     32.90 o 
  -6  -6  13       95.55       75.89     14.10 o 
  -5  -6  13      452.97      415.42     27.24 o 
  -4  -6  13        3.07       -2.01      5.84 o 
  -3  -6  13      231.38      248.70     12.47 o 
  -2  -6  13       48.09       63.41      9.52 o 
  -1  -6  13        0.66        3.55      4.89 o 
   0  -6  13        5.27        6.18      4.70 o 
   1  -6  13      112.03      138.61     14.21 o 
   2  -6  13       32.78       26.41      8.15 o 
   3  -6  13       42.41       38.24      9.43 o 
   4  -6  13      137.08      147.94     13.42 o 
   5  -6  13       10.53       20.15     12.31 o 
  -6  -5  13      396.25      402.54     22.41 o 
  -5  -5  13       20.06       -4.20     11.39 o 
  -4  -5  13      528.17      535.62     24.00 o 
  -3  -5  13      166.13      194.01     17.28 o 
  -2  -5  13      104.61      111.87      8.91 o 
  -1  -5  13      147.82      152.08      7.22 o 
   0  -5  13        2.96        3.32      4.32 o 
   1  -5  13        2.42       -2.78      6.56 o 
   2  -5  13       24.14       30.75      8.14 o 
   3  -5  13       38.85       39.36     12.59 o 
   4  -5  13       11.18        2.71      8.80 o 
   5  -5  13      154.04      158.94     22.24 o 
  -6  -4  13        0.97        4.93      9.75 o 
  -5  -4  13      880.59      894.39     34.55 o 
  -4  -4  13      114.74      121.13      8.59 o 
  -3  -4  13      505.98      501.25     14.22 o 
  -2  -4  13      853.71      858.20     16.81 o 
  -1  -4  13        4.00        1.58      4.44 o 
   0  -4  13      220.61      212.99      8.82 o 
   1  -4  13      110.41      102.31      9.26 o 
   2  -4  13       65.37       81.31      9.34 o 
   3  -4  13       15.34        6.30     10.53 o 
   4  -4  13        1.05        5.88     11.27 o 
   5  -4  13       30.11       26.99     13.84 o 
  -7  -3  13       34.12        3.56     17.75 o 
  -6  -3  13      204.99      256.42     19.58 o 
  -5  -3  13        9.15       13.23     16.55 o 
  -4  -3  13      657.94      677.06     21.29 o 
  -3  -3  13      199.08      239.10     10.08 o 
  -2  -3  13      509.82      522.04     12.05 o 
  -1  -3  13      980.74      963.42     18.89 o 
   0  -3  13       20.30       25.83      5.49 o 
   1  -3  13      644.80      600.99     15.87 o 
   2  -3  13      104.28      118.81     11.49 o 
   3  -3  13       19.96        1.75     10.85 o 
   4  -3  13        3.82        9.60     12.76 o 
   5  -3  13       39.76       27.15     13.98 o 
  -7  -2  13      222.72      224.30     42.41 o 
  -6  -2  13       10.55       12.06     13.04 o 
  -5  -2  13      498.88      445.11     21.49 o 
  -4  -2  13       34.55       35.98      7.70 o 
  -3  -2  13      502.87      475.10     12.30 o 
  -2  -2  13      143.06      192.74     14.55 o 
  -1  -2  13      241.53      218.37      7.87 o 
   0  -2  13       93.11       87.72      7.38 o 
   1  -2  13      247.06      248.04     10.45 o 
   2  -2  13      458.80      416.33     13.13 o 
   3  -2  13      102.31      108.26     13.61 o 
   4  -2  13        8.63       17.88     19.22 o 
   5  -2  13        5.50       -7.92     17.25 o 
  -7  -1  13       12.37       10.33     17.18 o 
  -6  -1  13      192.67      183.64     16.71 o 
  -5  -1  13       50.78       64.47     11.39 o 
  -4  -1  13      518.56      545.06     23.83 o 
  -3  -1  13      317.17      333.38     11.54 o 
  -2  -1  13      504.86      497.29     10.71 o 
  -1  -1  13      761.97      728.12     15.18 o 
   0  -1  13      169.41      170.30     10.97 o 
   1  -1  13       71.94       79.38      8.15 o 
   2  -1  13      336.40      338.90     11.87 o 
   3  -1  13       15.44       34.86     12.22 o 
   4  -1  13      209.63      218.80     19.23 o 
   5  -1  13       14.82       -8.31     12.56 o 
  -7   0  13       58.05       69.80     24.05 o 
  -6   0  13        1.39        8.82      9.26 o 
  -5   0  13      234.91      246.28     17.49 o 
  -4   0  13      102.29      116.61      9.94 o 
  -3   0  13      547.51      509.99     18.37 o 
  -2   0  13      858.65      870.81     16.59 o 
  -1   0  13      103.73      106.83     12.68 o 
   0   0  13     1068.34     1125.86     21.68 o 
   1   0  13      132.86      141.51     12.16 o 
   2   0  13      217.51      226.79      9.20 o 
   3   0  13       29.89       11.00     11.38 o 
   4   0  13       81.30       88.27     15.69 o 
   5   0  13       50.29       20.11     19.31 o 
  -7   1  13       14.35       22.20     14.04 o 
  -6   1  13       58.93       50.24     11.72 o 
  -5   1  13       32.39       16.90      8.70 o 
  -4   1  13      193.15      210.97     12.24 o 
  -3   1  13      389.92      359.97     10.85 o 
  -2   1  13      492.83      481.16     13.03 o 
  -1   1  13     1970.46     1888.80     29.59 o 
   0   1  13        8.27        8.40      6.43 o 
   1   1  13     1433.45     1452.12     24.98 o 
   2   1  13      971.57      995.40     37.19 o 
   3   1  13       81.02       88.81     14.54 o 
   4   1  13      154.78      168.85     26.52 o 
   5   1  13       26.95       16.74     20.31 o 
  -7   2  13       45.96       79.02     22.93 o 
  -6   2  13        2.47       -3.88      8.88 o 
  -5   2  13      292.51      288.01     17.72 o 
  -4   2  13      170.03      187.94     11.63 o 
  -3   2  13      359.69      362.34     19.22 o 
  -2   2  13      822.23      828.05     18.23 o 
  -1   2  13      160.43      177.58      8.39 o 
   0   2  13     1163.73     1158.98     20.15 o 
   1   2  13      141.46      160.34     13.92 o 
   2   2  13     1053.71     1102.52     32.54 o 
   3   2  13      270.61      307.37     27.61 o 
   4   2  13       42.49       21.79     19.12 o 
   5   2  13      124.63       83.90     24.69 o 
  -6   3  13       11.33        3.29      9.23 o 
  -5   3  13        1.27       -5.40      7.41 o 
  -4   3  13      257.54      269.59     11.64 o 
  -3   3  13      428.95      410.44     23.74 o 
  -2   3  13      257.27      267.76     12.50 o 
  -1   3  13      908.17      877.44     18.78 o 
   0   3  13       23.87       31.58      5.54 o 
   1   3  13      352.41      359.59     22.95 o 
   2   3  13      329.06      344.64     19.15 o 
   3   3  13       48.66       49.63     21.01 o 
   4   3  13      207.86      217.85     29.45 o 
   5   3  13        3.88       -3.51     20.37 o 
  -6   4  13      100.99      103.36     26.70 o 
  -5   4  13       96.35       97.67      9.35 o 
  -4   4  13        6.49       -6.68      8.53 o 
  -3   4  13       97.16      102.06     12.55 o 
  -2   4  13      803.22      845.71     18.94 o 
  -1   4  13       14.92       21.04      8.37 o 
   0   4  13      498.62      498.41     12.92 o 
   1   4  13      324.66      337.96     15.08 o 
   2   4  13      220.69      269.84     14.57 o 
   3   4  13      187.17      165.21     27.78 o 
   4   4  13        0.72        6.22     20.15 o 
  -6   5  13        5.41        2.37      9.33 o 
  -5   5  13        4.69        0.78      6.77 o 
  -4   5  13       92.53       92.07     13.67 o 
  -3   5  13       30.94       22.39     10.70 o 
  -2   5  13       12.92        6.07      7.31 o 
  -1   5  13      450.04      431.43     18.65 o 
   0   5  13       12.70        4.34      9.16 o 
   1   5  13      231.73      244.43     16.17 o 
   2   5  13      341.68      347.83     15.88 o 
   3   5  13        2.46      -14.50     10.83 o 
   4   5  13      357.58      367.79     22.20 o 
  -5   6  13       12.68        3.26     12.03 o 
  -4   6  13       91.08       94.77     14.10 o 
  -3   6  13       45.95       54.73     12.14 o 
  -2   6  13      249.61      259.40     12.69 o 
  -1   6  13       89.58      109.53      9.58 o 
   0   6  13      186.65      213.19     15.46 o 
   1   6  13      119.97      104.25     14.52 o 
   2   6  13      417.67      448.36     18.36 o 
   3   6  13      104.80       91.92     15.26 o 
  -5   7  13      114.51      112.62     30.85 o 
  -4   7  13      157.06      152.39     16.79 o 
  -3   7  13       45.85       45.43     15.65 o 
  -2   7  13        3.74       -7.88      7.38 o 
  -1   7  13      180.16      190.65     17.31 o 
   0   7  13      103.83      108.35     13.23 o 
   1   7  13      101.97      112.10     29.57 o 
   2   7  13      192.32      173.91     20.96 o 
   3   7  13      154.87      125.06     22.31 o 
  -4   8  13       19.44       11.53     12.67 o 
  -3   8  13       68.63       74.21     13.61 o 
  -2   8  13       18.95       16.69      8.22 o 
  -1   8  13       24.94       32.70      8.49 o 
   0   8  13       35.78       27.64     12.48 o 
   1   8  13       38.66       41.06     12.49 o 
   2   8  13       41.94       35.90     32.61 o 
  -2   9  13       53.10       45.84     13.02 o 
  -1   9  13       13.82       26.27     11.15 o 
   0   9  13       10.43       27.93     12.06 o 
  -3 -10  14      182.60      214.69     22.43 o 
  -2 -10  14       90.97       94.82     19.07 o 
  -1 -10  14       31.25       33.86      8.90 o 
   0 -10  14       50.63       50.10     17.75 o 
   1 -10  14        0.42        2.32     13.21 o 
   2 -10  14       68.13       70.33     19.04 o 
  -4  -9  14       63.88       45.48     17.47 o 
  -3  -9  14       62.34       47.10      9.23 o 
  -2  -9  14       26.34       21.66      8.09 o 
  -1  -9  14      516.08      467.74     18.86 o 
   0  -9  14       22.02       34.41      8.45 o 
   1  -9  14       76.04       80.96      9.86 o 
   2  -9  14        6.34       18.42     15.16 o 
   3  -9  14        0.77       -1.60     12.18 o 
  -4  -8  14       75.66       73.23     10.03 o 
  -3  -8  14       20.83       25.83      8.13 o 
  -2  -8  14       18.32       13.60      7.21 o 
  -1  -8  14        5.09        5.50      6.15 o 
   0  -8  14      768.65      759.94     17.87 o 
   1  -8  14        0.33       -0.44      9.64 o 
   2  -8  14      413.87      406.26     21.48 o 
   3  -8  14       41.58       33.38     19.82 o 
  -5  -7  14       28.55       43.17      8.00 o 
  -4  -7  14      130.99      126.06     18.56 o 
  -3  -7  14       59.31       54.99      8.84 o 
  -2  -7  14       23.36       11.35      5.96 o 
  -1  -7  14      192.77      214.49     10.20 o 
   0  -7  14        0.13        0.79      5.35 o 
   1  -7  14      457.59      461.68     21.23 o 
   2  -7  14       56.70       37.72      9.93 o 
   3  -7  14      234.94      217.14     15.03 o 
   4  -7  14       27.22        9.93     14.71 o 
  -5  -6  14        1.72      -11.09      8.93 o 
  -4  -6  14       30.62       42.23     17.75 o 
  -3  -6  14      121.02      141.00     10.81 o 
  -2  -6  14       30.87       32.94      6.21 o 
  -1  -6  14        9.39       10.32      5.57 o 
   0  -6  14      439.75      438.83     12.66 o 
   1  -6  14       55.73       57.01     15.85 o 
   2  -6  14      306.28      304.50     15.11 o 
   3  -6  14      364.67      377.43     22.97 o 
   4  -6  14       59.89       73.58     15.74 o 
  -6  -5  14       12.58       22.80     11.71 o 
  -5  -5  14       48.10       56.26     21.97 o 
  -4  -5  14       94.83      125.01     12.91 o 
  -3  -5  14        0.83        5.04      6.25 o 
  -2  -5  14      171.46      164.87      8.75 o 
  -1  -5  14      430.35      417.95     12.36 o 
   0  -5  14        4.07        3.21      6.14 o 
   1  -5  14      577.12      533.19     21.95 o 
   2  -5  14      257.51      266.49     21.75 o 
   3  -5  14      101.98      100.79     37.83 o 
   4  -5  14      295.93      332.18     24.18 o 
   5  -5  14       22.40       49.96     23.12 o 
  -6  -4  14       52.12       40.62     12.47 o 
  -5  -4  14        2.35        8.44     17.51 o 
  -4  -4  14      128.70      150.91     11.46 o 
  -3  -4  14       32.75       26.68      6.79 o 
  -2  -4  14       28.27       30.69      6.59 o 
  -1  -4  14       64.78       62.13      6.45 o 
   0  -4  14      456.10      438.60     14.02 o 
   1  -4  14       74.70       83.01      9.81 o 
   2  -4  14      448.47      424.82     16.77 o 
   3  -4  14      539.49      512.27     25.67 o 
   4  -4  14       19.52       23.67     21.98 o 
   5  -4  14      123.83      131.74     27.19 o 
  -6  -3  14        3.95       -8.49     14.07 o 
  -5  -3  14        2.66       16.36      9.36 o 
  -4  -3  14      240.84      277.49     14.20 o 
  -3  -3  14        0.02      -10.35      5.18 o 
  -2  -3  14        5.95        4.15      5.21 o 
  -1  -3  14      360.07      352.96     12.94 o 
   0  -3  14        4.27       -0.30      5.67 o 
   1  -3  14      319.38      335.21     14.64 o 
   2  -3  14      260.34      276.65     28.74 o 
   3  -3  14       74.71       88.20     15.44 o 
   4  -3  14      474.47      463.70     25.35 o 
   5  -3  14       11.80      -19.79     19.31 o 
  -6  -2  14      192.45      207.07     18.41 o 
  -5  -2  14        3.30       10.75      9.17 o 
  -4  -2  14       44.56       50.73      8.40 o 
  -3  -2  14      377.79      369.14     16.74 o 
  -2  -2  14        1.23        4.83      4.96 o 
  -1  -2  14        5.14        0.84      4.97 o 
   0  -2  14      512.54      502.58     13.14 o 
   1  -2  14      217.72      232.65     10.92 o 
   2  -2  14      500.60      490.18     17.74 o 
   3  -2  14      253.33      256.83     20.33 o 
   4  -2  14        4.85        2.23     12.93 o 
   5  -2  14      124.61       99.28     26.28 o 
  -6  -1  14       20.33       -2.87      9.54 o 
  -5  -1  14      221.74      262.42     36.48 o 
  -4  -1  14      196.58      233.98     24.83 o 
  -3  -1  14       27.23       22.22     10.49 o 
  -2  -1  14      230.57      231.76      9.63 o 
  -1  -1  14       46.36       49.66      5.43 o 
   0  -1  14        1.77       -4.89      4.57 o 
   1  -1  14        8.99       14.99      6.01 o 
   2  -1  14      715.30      701.33     18.09 o 
   3  -1  14       65.68       52.38     16.29 o 
   4  -1  14      472.34      446.36     24.65 o 
   5  -1  14        0.78      -33.60     18.81 o 
  -6   0  14      592.72      650.61     28.07 o 
  -5   0  14       85.36       81.86     12.29 o 
  -4   0  14      128.63      147.87     13.80 o 
  -3   0  14      402.86      401.30     17.19 o 
  -2   0  14       16.36       19.78      6.73 o 
  -1   0  14      234.52      241.39      8.75 o 
   0   0  14       92.01      115.21      7.14 o 
   1   0  14       40.03       57.80      8.11 o 
   2   0  14       52.81       69.00      7.97 o 
   3   0  14      364.85      361.19     22.24 o 
   4   0  14        1.29        6.29     13.00 o 
  -6   1  14       72.37       94.14     19.72 o 
  -5   1  14      513.36      460.17     31.71 o 
  -4   1  14      618.78      631.72     25.82 o 
  -3   1  14       37.74       27.66      9.25 o 
  -2   1  14      188.80      198.14     12.31 o 
  -1   1  14       10.59        4.09      5.24 o 
   0   1  14      153.01      167.27     10.43 o 
   1   1  14        8.07       15.94      7.74 o 
   2   1  14       76.44      117.64      9.09 o 
   3   1  14       11.74        6.39     12.12 o 
   4   1  14      142.47      171.90     28.78 o 
   5   1  14        4.79       36.92     22.63 o 
  -6   2  14      296.35      313.21     25.24 o 
  -5   2  14      194.86      215.88     13.74 o 
  -4   2  14      230.58      256.88     13.77 o 
  -3   2  14      519.46      513.12     21.44 o 
  -2   2  14        0.44      -11.85      6.11 o 
  -1   2  14      141.89      151.80      8.24 o 
   0   2  14      193.40      196.14      8.70 o 
   1   2  14       18.70       45.62      7.28 o 
   2   2  14      178.64      199.20     13.80 o 
   3   2  14       42.63       63.81     22.34 o 
   4   2  14       14.57       -0.70     20.45 o 
  -6   3  14        0.33       -0.81      8.57 o 
  -5   3  14       21.74       10.09      7.78 o 
  -4   3  14      558.90      564.94     48.05 o 
  -3   3  14       44.77       36.76     16.65 o 
  -2   3  14      432.89      399.09     15.29 o 
  -1   3  14       11.51       11.81      6.76 o 
   0   3  14      273.78      290.83     11.19 o 
   1   3  14       39.29       43.69      8.24 o 
   2   3  14       41.85       69.82     12.85 o 
   3   3  14       86.51       54.59     21.82 o 
   4   3  14      102.13      136.18     27.53 o 
  -6   4  14      463.78      507.13     24.92 o 
  -5   4  14        3.00        5.76     11.53 o 
  -4   4  14       28.49       26.82     16.86 o 
  -3   4  14      254.53      249.87     17.31 o 
  -2   4  14        3.23       -7.00      6.72 o 
  -1   4  14      430.97      423.89     14.76 o 
   0   4  14       57.48       56.75     13.98 o 
   1   4  14       90.45      103.71     32.30 o 
   2   4  14       76.28       85.13     11.01 o 
   3   4  14       19.75       16.30     12.81 o 
   4   4  14        7.63        2.54     21.82 o 
  -5   5  14      359.70      372.54     22.32 o 
  -4   5  14      517.00      417.38     22.10 o 
  -3   5  14       79.22       99.36     34.64 o 
  -2   5  14      313.90      291.32     15.88 o 
  -1   5  14      105.33       91.23      8.95 o 
   0   5  14      448.34      464.79     16.48 o 
   1   5  14       23.16        8.50     10.05 o 
   2   5  14       64.02       89.29     11.72 o 
   3   5  14       55.75       68.18     14.94 o 
  -5   6  14       77.68      114.66     27.07 o 
  -4   6  14      318.12      237.41     18.79 o 
  -3   6  14      736.72      675.77     35.65 o 
  -2   6  14       13.67        5.24      7.74 o 
  -1   6  14      614.39      625.55     18.45 o 
   0   6  14      280.60      277.24     13.75 o 
   1   6  14      244.22      293.22     18.46 o 
   2   6  14       43.03       46.15     18.24 o 
   3   6  14       10.52        5.87     13.04 o 
  -4   7  14      226.39      209.29     44.68 o 
  -3   7  14       49.16       37.16     12.61 o 
  -2   7  14      347.24      349.44     17.38 o 
  -1   7  14      117.39      110.51      9.86 o 
   0   7  14      248.75      268.18     13.99 o 
   1   7  14      283.50      312.70     19.41 o 
   2   7  14       41.21       64.51     13.42 o 
  -2   8  14       31.61       36.30     14.06 o 
  -1   8  14      262.01      239.96     16.61 o 
   0   8  14      254.18      275.68     14.59 o 
  -1 -10  15        1.16        0.54      7.53 o 
   0 -10  15       15.03       15.52     10.09 o 
  -3  -9  15       48.21       74.47     12.45 o 
  -2  -9  15        5.40       15.64      9.74 o 
  -1  -9  15        7.70        3.14      9.61 o 
   0  -9  15       15.66       23.18      9.76 o 
   1  -9  15       13.53       16.74     15.88 o 
   2  -9  15       76.12       68.13     18.53 o 
  -4  -8  15      228.87      241.62     17.57 o 
  -3  -8  15       30.53       25.31      8.52 o 
  -2  -8  15       71.22       70.10      9.28 o 
  -1  -8  15       38.07       36.68      7.39 o 
   0  -8  15        0.90       13.71      7.71 o 
   1  -8  15       33.31       29.62     11.47 o 
   2  -8  15       22.40       23.32     15.64 o 
   3  -8  15       62.02       55.47     14.63 o 
  -4  -7  15       51.90       44.12     16.42 o 
  -3  -7  15      122.03      139.47     15.51 o 
  -2  -7  15      174.08      190.81     10.05 o 
  -1  -7  15       23.33       20.29      6.59 o 
   0  -7  15      165.06      164.50     15.07 o 
   1  -7  15       28.72       12.94     12.26 o 
   2  -7  15       15.36       21.66     10.88 o 
   3  -7  15       49.94       32.63     22.01 o 
  -5  -6  15      215.28      231.77     20.82 o 
  -4  -6  15      409.24      380.77     15.94 o 
  -3  -6  15      377.89      360.10     15.17 o 
  -2  -6  15       35.36       36.22      6.69 o 
  -1  -6  15      370.90      359.21     12.16 o 
   0  -6  15        9.18       49.19     16.94 o 
   1  -6  15      184.25      194.61     15.80 o 
   2  -6  15        9.91       10.79      9.03 o 
   3  -6  15      160.38      206.33     32.12 o 
   4  -6  15        3.16       10.48     21.35 o 
  -5  -5  15       76.81       92.78     11.43 o 
  -4  -5  15      250.88      258.48     43.14 o 
  -3  -5  15       50.27       41.09      8.26 o 
  -2  -5  15      286.63      286.11     11.10 o 
  -1  -5  15        0.52       10.05      7.01 o 
   0  -5  15      286.87      295.17     12.03 o 
   1  -5  15       27.87       34.38     10.48 o 
   2  -5  15      131.62      129.51     17.20 o 
   3  -5  15       17.43        5.78     12.19 o 
   4  -5  15        8.09      -28.09     20.34 o 
  -6  -4  15      235.01      273.38     34.14 o 
  -5  -4  15      127.68      112.12     11.54 o 
  -4  -4  15      115.32      125.69     13.13 o 
  -3  -4  15      421.88      394.30     15.19 o 
  -2  -4  15        0.45       -4.31      5.27 o 
  -1  -4  15      228.04      215.12     11.32 o 
   0  -4  15       12.09       45.73      7.29 o 
   1  -4  15       66.69       84.97     12.05 o 
   2  -4  15      417.75      405.73     22.04 o 
   3  -4  15      117.44      117.59     17.20 o 
   4  -4  15       57.28       26.59     21.66 o 
  -6  -3  15       27.89       44.70     12.43 o 
  -5  -3  15      137.44      148.37     15.78 o 
  -4  -3  15      235.21      262.28     16.43 o 
  -3  -3  15       51.45       50.23      9.47 o 
  -2  -3  15      403.50      375.37     15.28 o 
  -1  -3  15       11.21        4.08      6.69 o 
   0  -3  15      346.30      349.33     15.07 o 
   1  -3  15       42.03       56.31     10.83 o 
   2  -3  15        1.16       16.45      8.51 o 
   3  -3  15      355.82      361.53     36.29 o 
   4  -3  15       52.57       48.82     24.24 o 
  -6  -2  15      101.73       91.67     14.38 o 
  -5  -2  15       90.79       99.66     11.09 o 
  -4  -2  15       62.68       57.93     13.64 o 
  -3  -2  15      564.61      537.93     20.61 o 
  -2  -2  15       12.16       -0.73     12.68 o 
  -1  -2  15      592.27      569.17     14.72 o 
   0  -2  15       91.45      167.20     29.97 o 
   1  -2  15      328.34      340.19     15.19 o 
   2  -2  15      160.43      155.59     14.46 o 
   3  -2  15       99.41       98.96     16.87 o 
   4  -2  15      114.75       83.07     26.31 o 
  -6  -1  15        8.81       19.37     10.59 o 
  -5  -1  15      137.74      149.18     12.60 o 
  -4  -1  15      155.99      154.67     25.24 o 
  -3  -1  15       69.89       73.26     15.96 o 
  -2  -1  15      924.92      814.49     24.44 o 
  -1  -1  15        6.33        4.93      6.59 o 
   0  -1  15     1017.56     1015.22     40.67 o 
   1  -1  15      372.36      366.61     15.69 o 
   2  -1  15      239.97      260.24     14.48 o 
   3  -1  15      324.23      270.15     21.72 o 
   4  -1  15       29.54        9.83     13.43 o 
  -6   0  15       20.39       48.02     27.76 o 
  -5   0  15       17.18       11.37      7.94 o 
  -4   0  15      109.72      114.48     12.37 o 
  -3   0  15      278.76      272.65     22.37 o 
  -2   0  15        1.85        3.13      6.83 o 
  -1   0  15      688.00      666.53     16.10 o 
   0   0  15      148.26      167.17     12.45 o 
   1   0  15      287.96      292.11     14.64 o 
   2   0  15      609.90      602.97     20.56 o 
   3   0  15       78.86       78.81     15.76 o 
   4   0  15      158.81      136.06     27.73 o 
  -6   1  15       74.92       77.14     21.64 o 
  -5   1  15       27.29       25.43      8.67 o 
  -4   1  15       25.79       34.19     15.96 o 
  -3   1  15       41.75       67.57     16.16 o 
  -2   1  15      669.97      665.09     18.76 o 
  -1   1  15       11.92        5.19      6.52 o 
   0   1  15      463.84      465.30     14.14 o 
   1   1  15      371.41      335.32     17.51 o 
   2   1  15       26.36       39.54      8.22 o 
   3   1  15      439.47      428.27     40.27 o 
   4   1  15       21.23       16.24     22.60 o 
  -6   2  15       98.34      129.80     15.55 o 
  -5   2  15      135.85      127.40     12.05 o 
  -4   2  15      110.20       97.83     18.75 o 
  -3   2  15       56.89       30.46     11.03 o 
  -2   2  15       32.13       30.49      7.63 o 
  -1   2  15      498.02      532.93     16.25 o 
   0   2  15      183.21      226.37     31.35 o 
   1   2  15        9.97        7.73      7.72 o 
   2   2  15      309.72      351.66     13.81 o 
   3   2  15        0.91       -6.64     20.81 o 
   4   2  15       71.57       70.44     26.22 o 
  -5   3  15       85.20       79.89     20.01 o 
  -4   3  15        0.54       -2.32     10.21 o 
  -3   3  15      163.07      161.79     27.08 o 
  -2   3  15      252.56      238.14     12.00 o 
  -1   3  15      134.26      112.18      9.27 o 
   0   3  15      348.14      346.02     17.54 o 
   1   3  15      552.01      551.61     18.17 o 
   2   3  15       36.45       34.33      9.79 o 
   3   3  15      248.61      316.21     35.83 o 
   4   3  15      173.32      174.85     31.10 o 
  -5   4  15      148.46      163.09     23.71 o 
  -4   4  15       92.84      113.57     14.95 o 
  -3   4  15       85.11       57.79     12.26 o 
  -2   4  15        5.11        8.48      7.70 o 
  -1   4  15      329.97      331.72     13.30 o 
   0   4  15      145.29      193.11     23.35 o 
   1   4  15      169.68      187.80     23.89 o 
   2   4  15      348.70      364.29     21.39 o 
   3   4  15       41.74       52.69     14.73 o 
  -4   5  15       57.41       44.68     20.24 o 
  -3   5  15      142.22       96.69     13.98 o 
  -2   5  15       51.25       43.37      8.82 o 
  -1   5  15        5.64        5.88      7.47 o 
   0   5  15       65.15       62.08     11.72 o 
   1   5  15      181.74      192.54     14.49 o 
   2   5  15        6.87      -12.54     10.62 o 
  -4   6  15      182.51      136.49     16.70 o 
  -3   6  15        7.60       40.30     12.74 o 
  -2   6  15       48.36       51.90     17.52 o 
  -1   6  15       66.68       66.16     14.26 o 
   0   6  15        2.41       -0.50     12.35 o 
   1   6  15        6.19       20.93     11.88 o 
   2   6  15       68.00       63.91     13.77 o 
  -2   7  15       14.22       13.08     11.49 o 
  -1   7  15       68.69       80.52     16.11 o 
   0   7  15       48.37       71.00     20.27 o 
  -2  -9  16       23.94       30.54     22.29 o 
  -1  -9  16       10.31       27.17      8.15 o 
   0  -9  16       53.44       51.99     17.64 o 
  -3  -8  16       66.88       51.71     12.90 o 
  -2  -8  16        2.96        6.17      9.20 o 
  -1  -8  16        3.60       26.12      7.61 o 
   0  -8  16       59.68       56.20     17.30 o 
   1  -8  16       74.98       63.33     17.47 o 
   2  -8  16       32.85       13.57     16.11 o 
  -4  -7  16       22.39       20.81     10.86 o 
  -3  -7  16       10.83       18.83     11.08 o 
  -2  -7  16       27.21       20.15     10.25 o 
  -1  -7  16       35.25       40.64      8.80 o 
   0  -7  16       44.53       26.29     11.51 o 
   1  -7  16       57.42       74.38     13.35 o 
   2  -7  16        1.40        2.90     14.77 o 
  -4  -6  16       14.03        1.48      9.42 o 
  -3  -6  16       49.63       51.91      9.26 o 
  -2  -6  16       21.33       12.35      6.20 o 
  -1  -6  16       15.73       43.49      8.58 o 
   0  -6  16      120.44      139.36     14.59 o 
   1  -6  16       63.87       60.07     13.04 o 
   2  -6  16      392.43      371.76     35.81 o 
   3  -6  16        2.11      -23.24     21.20 o 
  -5  -5  16       11.54       18.18     12.95 o 
  -4  -5  16        0.49        4.31      8.61 o 
  -3  -5  16      194.89      201.79     16.99 o 
  -2  -5  16        1.49       -2.43      7.31 o 
  -1  -5  16        0.86       37.47      8.86 o 
   0  -5  16      206.00      202.56     17.46 o 
   1  -5  16       41.04       33.88     23.51 o 
   2  -5  16        7.80      -12.03     18.18 o 
   3  -5  16      211.32      300.02     36.37 o 
  -5  -4  16      124.58      157.45     15.30 o 
  -4  -4  16       41.71       46.00     10.71 o 
  -3  -4  16        7.62        3.24     14.71 o 
  -2  -4  16      207.39      220.83     11.97 o 
  -1  -4  16       12.05       32.21      7.90 o 
   0  -4  16       93.23      112.86     13.38 o 
   1  -4  16       69.08       68.64     20.05 o 
   2  -4  16      187.29      188.85     14.24 o 
   3  -4  16        7.83       12.20     20.40 o 
   4  -4  16       92.58       85.10     26.44 o 
  -5  -3  16       56.38       42.28     11.34 o 
  -4  -3  16       91.18       89.88     12.05 o 
  -3  -3  16      558.20      491.53     28.09 o 
  -2  -3  16      100.79       91.19      9.35 o 
  -1  -3  16      106.76      132.87     10.06 o 
   0  -3  16      131.60      168.93     16.12 o 
   1  -3  16       29.06       56.32     11.22 o 
   2  -3  16       69.93       84.53     11.31 o 
   3  -3  16      179.57      153.21     19.21 o 
   4  -3  16        0.04      -11.15     22.76 o 
  -5  -2  16      478.91      497.36     30.86 o 
  -4  -2  16      214.20      206.29     15.53 o 
  -3  -2  16      116.52      114.78     17.67 o 
  -2  -2  16      711.08      656.04     21.78 o 
  -1  -2  16       48.09       59.49     14.49 o 
   0  -2  16       94.62      117.86     13.18 o 
   1  -2  16       88.02       65.97     11.78 o 
   2  -2  16       12.26       15.27      9.35 o 
   3  -2  16      133.69      138.36     18.85 o 
   4  -2  16       60.47       65.76     26.83 o 
  -5  -1  16      210.69      198.18     14.00 o 
  -4  -1  16       59.65       37.65     16.89 o 
  -3  -1  16      421.88      414.57     26.11 o 
  -2  -1  16        3.00       -4.38      8.35 o 
  -1  -1  16      134.56      142.64      9.79 o 
   0  -1  16      115.59      133.73     13.28 o 
   1  -1  16       37.96       38.94     11.75 o 
   2  -1  16        7.60       -4.73      8.68 o 
   3  -1  16       19.11        7.35     13.96 o 
   4  -1  16       28.96       14.21     23.38 o 
  -5   0  16       72.83       55.75     11.51 o 
  -4   0  16      561.11      537.47     30.90 o 
  -3   0  16        0.60      -18.11     13.46 o 
  -2   0  16      428.10      411.44     29.04 o 
  -1   0  16      118.25      127.15     10.10 o 
   0   0  16       58.97       64.90      9.78 o 
   1   0  16      178.59      177.72     32.42 o 
   2   0  16        1.10      -12.20     11.31 o 
   3   0  16       29.14       14.97     14.83 o 
   4   0  16       12.56      -28.56     21.66 o 
  -5   1  16       53.93       57.76     18.45 o 
  -4   1  16       40.23       29.26     17.47 o 
  -3   1  16      748.65      661.67     33.24 o 
  -2   1  16       98.04      109.22      9.69 o 
  -1   1  16      229.51      223.89     11.42 o 
   0   1  16      287.96      265.36     15.86 o 
   1   1  16       18.71       28.90     10.45 o 
   2   1  16       31.40       12.40     10.31 o 
   3   1  16       34.23       -2.31     13.69 o 
  -5   2  16      147.81      160.61     22.85 o 
  -4   2  16       38.35       14.79     16.86 o 
  -3   2  16       14.82       13.27     10.73 o 
  -2   2  16      463.21      405.98     15.82 o 
  -1   2  16      331.31      332.39     13.26 o 
   0   2  16      404.08      377.76     18.74 o 
   1   2  16      603.58      586.59     19.84 o 
   2   2  16        1.96       -9.35      8.45 o 
   3   2  16      107.82      121.99     29.40 o 
  -5   3  16      364.70      351.93     29.68 o 
  -4   3  16       36.79       23.79     17.89 o 
  -3   3  16      311.42      292.07     26.74 o 
  -2   3  16       17.78       11.30      7.85 o 
  -1   3  16      193.98      214.91     11.63 o 
   0   3  16      224.71      238.64     28.28 o 
   1   3  16      377.00      368.46     19.00 o 
   2   3  16      158.79      156.73     12.36 o 
   3   3  16        9.98       17.92     23.27 o 
  -4   4  16      280.03      290.59     20.10 o 
  -3   4  16        0.33       -0.16     10.79 o 
  -2   4  16      402.63      423.75     23.79 o 
  -1   4  16       88.01      108.19      9.59 o 
   0   4  16      129.49      139.23     14.00 o 
   1   4  16      391.15      408.05     20.85 o 
   2   4  16       26.97       26.27     10.80 o 
  -3   5  16      369.70      348.26     35.93 o 
  -2   5  16       25.13       24.18     11.55 o 
  -1   5  16      219.22      219.24     11.78 o 
   0   5  16      417.83      428.42     20.69 o 
   1   5  16       33.79       33.96      9.84 o 
  -2   6  16      118.36      141.50     14.97 o 
  -1   6  16      199.50      205.10     16.18 o 
   0   6  16       70.59       64.76     12.31 o 
  -1  -8  17       40.13       51.25     10.41 o 
   0  -8  17       88.14       65.51     18.45 o 
  -3  -7  17      242.24      242.78     17.09 o 
  -2  -7  17       15.73        0.75     13.88 o 
  -1  -7  17      295.81      311.30     15.58 o 
   0  -7  17      149.55      147.21     20.50 o 
   1  -7  17       80.99      106.72     19.56 o 
  -3  -6  17        7.21        6.52      8.01 o 
  -2  -6  17      216.34      256.29     17.19 o 
  -1  -6  17       72.14       71.14      9.50 o 
   0  -6  17       58.73       58.51     12.70 o 
   1  -6  17       74.53       62.42     18.11 o 
   2  -6  17       19.34       19.98     16.11 o 
  -4  -5  17        4.88       -9.54      9.94 o 
  -3  -5  17      150.85      153.59     19.64 o 
  -2  -5  17       44.49       41.49      8.96 o 
  -1  -5  17      220.97      217.87     12.09 o 
   0  -5  17      101.82       88.20     27.45 o 
   1  -5  17       54.27       59.48     13.09 o 
   2  -5  17       77.58       63.75     17.75 o 
  -4  -4  17       68.55       63.47     12.22 o 
  -3  -4  17        1.07       -6.74     13.68 o 
  -2  -4  17      283.35      262.62     12.83 o 
  -1  -4  17       79.54       82.18     12.26 o 
   0  -4  17      231.83      236.28     17.45 o 
   1  -4  17      188.32      204.45     16.97 o 
   2  -4  17       45.96       39.04     16.42 o 
   3  -4  17      147.01      190.82     32.61 o 
  -5  -3  17       17.67       13.03      9.45 o 
  -4  -3  17        2.59      -13.23     15.60 o 
  -3  -3  17       18.44       -9.73     13.99 o 
  -2  -3  17        5.19        0.63     11.47 o 
  -1  -3  17      283.09      262.64     13.88 o 
   0  -3  17      103.19      143.80     14.68 o 
   1  -3  17      176.25      192.69     22.85 o 
   2  -3  17      363.16      390.10     30.20 o 
   3  -3  17        0.30      -24.66     22.15 o 
  -5  -2  17        3.77        1.01      9.56 o 
  -4  -2  17       80.44       50.54     16.91 o 
  -3  -2  17       22.07       10.84     14.43 o 
  -2  -2  17      107.74      117.58     18.99 o 
  -1  -2  17      131.36      129.69     10.25 o 
   0  -2  17      156.73      171.22     29.16 o 
   1  -2  17      313.70      315.90     19.04 o 
   2  -2  17        5.05        0.80     10.85 o 
   3  -2  17      467.25      541.69     41.63 o 
  -5  -1  17       29.74       15.60     18.03 o 
  -4  -1  17        3.76      -13.46     15.80 o 
  -3  -1  17       40.42       31.68     15.16 o 
  -2  -1  17       27.29       42.67      9.88 o 
  -1  -1  17      289.05      271.08     12.17 o 
   0  -1  17      106.29      103.34     13.15 o 
   1  -1  17       43.70       43.37     12.06 o 
   2  -1  17      369.55      348.10     21.89 o 
   3  -1  17      102.04       31.76     25.72 o 
  -5   0  17      167.72      155.20     22.82 o 
  -4   0  17       41.84       26.95     17.80 o 
  -3   0  17        8.55        6.33     13.96 o 
  -2   0  17       17.63       14.87      9.38 o 
  -1   0  17      185.42      203.15     11.25 o 
   0   0  17      114.15      140.58     16.55 o 
   1   0  17      220.95      225.99     18.52 o 
   2   0  17       30.53       23.09     12.13 o 
   3   0  17      323.60      241.72     35.08 o 
  -4   1  17      182.02      210.32     23.24 o 
  -3   1  17       24.95       13.43     15.10 o 
  -2   1  17      108.80      121.80     10.16 o 
  -1   1  17       94.54       93.81      9.06 o 
   0   1  17      120.39      138.65     13.80 o 
   1   1  17       52.50       55.61     10.18 o 
   2   1  17      203.01      181.88     16.63 o 
  -4   2  17        2.13       -4.02     16.47 o 
  -3   2  17       42.77       45.42     16.86 o 
  -2   2  17       79.30       82.83      9.99 o 
  -1   2  17       36.57       23.11      7.70 o 
   0   2  17       30.09       17.18     10.38 o 
   1   2  17       93.53       80.72     12.84 o 
   2   2  17        1.00        8.96     11.19 o 
  -4   3  17      340.25      338.66     27.97 o 
  -3   3  17       43.67       38.23     12.25 o 
  -2   3  17       52.55       48.54      9.01 o 
  -1   3  17      108.39      115.25      9.81 o 
   0   3  17       55.75       72.71     13.11 o 
   1   3  17        4.88       27.84     10.92 o 
   2   3  17      155.90      166.92     16.23 o 
  -3   4  17      139.95      135.42     15.44 o 
  -2   4  17       66.22       55.48      9.35 o 
  -1   4  17       41.83       31.83     12.17 o 
   0   4  17       20.16       13.30     10.82 o 
   1   4  17        2.52        6.27     10.87 o 
  -2   5  17       38.87       80.21     19.06 o 
  -1   5  17       62.03       67.22     12.61 o 
  -2  -6  18       18.81        6.93     14.21 o 
  -1  -6  18      197.04      217.85     22.49 o 
   0  -6  18       19.88       31.52     16.33 o 
   1  -6  18        2.71       34.47     16.81 o 
  -3  -5  18       32.38       40.57     16.52 o 
  -2  -5  18      154.05      174.50     15.45 o 
  -1  -5  18       31.42       41.84      8.94 o 
   0  -5  18       63.16       88.42     18.31 o 
   1  -5  18       13.16        1.09     15.44 o 
  -3  -4  18      175.86      161.22     20.73 o 
  -2  -4  18       26.98       17.49     12.71 o 
  -1  -4  18      103.20      114.89     17.94 o 
   0  -4  18       58.74       47.53     13.10 o 
   1  -4  18        0.46      -13.54     14.10 o 
   2  -4  18        3.09        9.94     15.30 o 
  -4  -3  18      306.95      330.28     25.61 o 
  -3  -3  18       63.54       74.04     17.28 o 
  -2  -3  18      218.85      254.58     14.98 o 
  -1  -3  18      124.01      130.77     10.55 o 
   0  -3  18        9.86       -0.44     11.05 o 
   1  -3  18      119.58      136.00     15.81 o 
   2  -3  18        3.08       -9.25     14.24 o 
  -4  -2  18       16.40       -8.75     15.66 o 
  -3  -2  18      389.81      388.68     25.83 o 
  -2  -2  18      106.00      111.01     11.95 o 
  -1  -2  18       63.73       77.94     10.43 o 
   0  -2  18      141.42      145.69     15.24 o 
   1  -2  18        0.51      -15.65     10.74 o 
   2  -2  18      119.93      150.02     20.93 o 
  -4  -1  18      172.25      134.14     20.50 o 
  -3  -1  18      627.02      578.64     31.01 o 
  -2  -1  18      223.78      231.33     14.29 o 
  -1  -1  18      332.44      326.24     18.85 o 
   0  -1  18        1.26       -3.22      8.45 o 
   1  -1  18      178.48      179.77     16.69 o 
   2  -1  18       20.06        8.02     15.07 o 
  -4   0  18       35.25       69.53     18.86 o 
  -3   0  18      114.32       90.92     17.86 o 
  -2   0  18      322.56      296.46     15.48 o 
  -1   0  18       62.45       59.75      8.41 o 
   0   0  18      499.45      530.20     22.67 o 
   1   0  18        6.51       -3.55      9.06 o 
   2   0  18      172.86      217.59     23.04 o 
  -3   1  18       34.98       45.22     16.47 o 
  -2   1  18      121.03      137.41     12.47 o 
  -1   1  18       64.96       46.83     11.40 o 
   0   1  18        0.91       13.49     10.73 o 
   1   1  18      331.32      315.62     19.23 o 
  -3   2  18      218.57      182.88     21.68 o 
  -2   2  18       80.63       74.23     12.13 o 
  -1   2  18       84.47       73.42     16.45 o 
   0   2  18      178.06      184.34     15.66 o 
   1   2  18        0.51       10.07     11.05 o 
  -2   3  18      120.50      135.18     10.89 o 
  -1   3  18      176.55      214.36     22.62 o 
   0   3  18        9.23        4.43     10.88 o 
  -1  -4  19       19.71        6.91     14.71 o 
   0  -4  19       88.63       87.46     19.23 o 
  -2  -3  19       18.30       10.92     14.07 o 
  -1  -3  19       96.97      102.27     18.61 o 
   0  -3  19       23.85       14.35     16.11 o 
  -2  -2  19        0.16       -2.37     13.62 o 
  -1  -2  19        9.25       -1.76     14.88 o 
   0  -2  19      197.90      210.60     22.82 o 
  -2  -1  19       62.71       41.43     15.05 o 
  -1  -1  19       30.42       31.96     15.99 o 
   0  -1  19       13.91       -0.74     10.50 o 
  -2   0  19       23.87       28.62     14.29 o 
  -1   0  19       98.10       94.46     18.22 o 
   0   0  19       16.86       12.63     14.76 o 
                                                 
